# Supplementary material for: Fungal Exosome-Like Nanoparticles from Huaier (Trametes robiniophila Murr.) Exhibit Antibreast Cancer Activity
Source: Curr Dev Nutr. 2026 Feb 23;10(4):107657. doi: 10.1016/j.cdnut.2026.107657 (PMC13015671; doi:10.1016/j.cdnut.2026.107657)
Supplement: Multimedia component 1 [file mmc1.xlsx]

## Sheet: Table S1
gene_id	baseMeanA	baseMeanB	log2FoldChange	pval	padj	significant
ARID5B	2473.39	321.905	-2.9384	0	0	TRUE
C2CD2	829.444	5129.07	2.6291	0	0	TRUE
CCND1	555.62	3843.15	2.7912	0	0	TRUE
CD24	13038.8	3907.62	-1.7387	0	0	TRUE
CD36	12832.9	3167.54	-2.0183	0	0	TRUE
CSRP1	3368.45	13396.2	1.9916	0	0	TRUE
CTPS1	4563.82	12804.9	1.4882	0	0	TRUE
DDX42	6251.59	15538.2	1.3137	0	0	TRUE
DKK1	451.048	4804.78	3.4137	0	0	TRUE
DUSP4	1601.88	9659.3	2.5918	0	0	TRUE
EGFR	3120.58	8434.44	1.4345	0	0	TRUE
EHD1	1225.06	6793.99	2.4707	0	0	TRUE
EIF5	5775.02	16902.9	1.5496	0	0	TRUE
EPAS1	5005.41	14616.3	1.5461	0	0	TRUE
EXT1	1409.5	4680.24	1.7317	0	0	TRUE
FAM83A	2274.45	7191.37	1.6606	0	0	TRUE
FOSL1	284.981	2998.85	3.3944	0	0	TRUE
FTH1	128909	259578	1.0098	0	0	TRUE
FUS	16161.2	39468.2	1.2882	0	0	TRUE
GCLM	1435.21	5739.92	2.0005	0	0	TRUE
GDF15	690.89	4113.58	2.5732	0	0	TRUE
GFPT1	3077.62	8569.23	1.4776	0	0	TRUE
GRWD1	1451.64	4798.03	1.7253	0	0	TRUE
GTF3C4	2274.6	6822.27	1.5843	0	0	TRUE
HMOX1	2631.29	15312.4	2.541	0	0	TRUE
HSPA8	24003.1	85435.6	1.8317	0	0	TRUE
HTRA3	5033.64	29555.1	2.5536	0	0	TRUE
IGFBP3	1354.21	5379.2	1.9899	0	0	TRUE
LARP1	8842.11	19251.6	1.1225	0	0	TRUE
LPCAT1	3749.2	11591	1.6283	0	0	TRUE
LPCAT1-2	3507.02	10690.4	1.6078	0	0	TRUE
MAP2K3	625.512	4713.78	2.9126	0	0	TRUE
MAT2A	16798.2	50554.7	1.5895	0	0	TRUE
METTL7A	3752.92	772.376	-2.28	0	0	TRUE
NOP2	3032.78	11231.8	1.8891	0	0	TRUE
NPTX1	545.977	4427.89	3.0191	0	0	TRUE
NSUN2	9428.05	24682.2	1.3883	0	0	TRUE
PABPC4	6479.81	15932.6	1.2978	0	0	TRUE
PHLDA1	768.866	4972.49	2.6925	0	0	TRUE
PMM2	1800.39	7739	2.1039	0	0	TRUE
PNRC1	3973.74	833.54	-2.2538	0	0	TRUE
PPIF	5163.08	19745.1	1.9353	0	0	TRUE
PTGES	511.026	2945.98	2.5285	0	0	TRUE
PTP4A1	22326.1	50878.5	1.1884	0	0	TRUE
PVR	1732.35	7317.6	2.0778	0	0	TRUE
RBM12	3333.61	9324.13	1.4841	0	0	TRUE
RHOBTB3	7610.81	1993.84	-1.9317	0	0	TRUE
RRAD	1434.71	6077.42	2.0831	0	0	TRUE
RRP12	2517.71	7751.61	1.6226	0	0	TRUE
SIN3A	6390.35	2142.64	-1.5769	0	0	TRUE
SLC12A7	619.959	4028.59	2.6996	0	0	TRUE
SLC12A7-2	518.722	3327.77	2.6806	0	0	TRUE
SLC20A1	1760.66	5798.06	1.7195	0	0	TRUE
SMOC1	1398.25	6074.5	2.1195	0	0	TRUE
SOD2	3580.89	14470.1	2.015	0	0	TRUE
SPHK1	2956.68	11452.3	1.9541	0	0	TRUE
SQSTM1	8231.53	35168.3	2.095	0	0	TRUE
SQSTM1-2	7987.8	33905.6	2.0856	0	0	TRUE
SRSF2	10411.5	27411.9	1.3967	0	0	TRUE
SRSF6	7508.26	21221.4	1.4989	0	0	TRUE
SRXN1	1610.18	6326.51	1.9742	0	0	TRUE
STC1	1252.86	6234.3	2.3159	0	0	TRUE
TGM2	1780.06	19399.7	3.4464	0	0	TRUE
THBS1	794.43	5102.42	2.6836	0	0	TRUE
TLCD3A	976.883	4549.12	2.2181	0	0	TRUE
TM4SF1	14750	54611.5	1.8886	0	0	TRUE
TNFRSF10D	554.212	4295.55	2.9538	0	0	TRUE
TNFRSF12A	1499.68	10085.5	2.7505	0	0	TRUE
TRIM16	1443.9	6516.09	2.1739	0	0	TRUE
TSPAN14	1324.39	5068.74	1.9364	0	0	TRUE
TUBB4B	12414.9	35690.2	1.5234	0	0	TRUE
UBC	39064.2	91751.9	1.2319	0	0	TRUE
URB2	888.242	4677.49	2.3963	0	0	TRUE
VAV3	2542.74	168.244	-3.9122	0	0	TRUE
ZNF469	32.3797	3592.32	6.7862	0	0	TRUE
ANGPTL4	88.9245	1959.48	4.4555	4.7105e-307	1.6206e-304	TRUE
GEMIN4	2888.92	7942.5	1.4591	6.3501e-307	2.1563e-304	TRUE
ABHD17C	962.127	4097.48	2.0905	2.488e-301	8.3403e-299	TRUE
GPRC5A	6411.99	15111.6	1.2368	4.8354e-300	1.6004e-297	TRUE
TRAF3	1184.81	4509.88	1.928	1.4655e-299	4.7897e-297	TRUE
LAMB1	6843.99	14343.6	1.0675	2.1748e-295	7.0205e-293	TRUE
LUM	3535.76	724.926	-2.2867	4.0773e-292	1.3001e-289	TRUE
TOP1	3343.64	8592.26	1.3618	4.6193e-292	1.4552e-289	TRUE
POLR1G	364.694	2198.99	2.5914	1.5342e-291	4.7756e-289	TRUE
HMMR	2857.9	542.432	-2.395	5.9727e-289	1.8373e-286	TRUE
DKC1	6623.62	18052.8	1.4467	8.9588e-287	2.7238e-284	TRUE
RHOB	11107.1	26582.7	1.2589	5.8622e-286	1.7618e-283	TRUE
G0S2	147.513	1626.47	3.4661	1.612e-285	4.7895e-283	TRUE
ZFC3H1	3696.76	1042.95	-1.8257	7.9591e-285	2.3383e-282	TRUE
SEC13	10130.9	20644.8	1.0271	2.7036e-284	7.8546e-282	TRUE
DNAJC9	2856.66	7230.43	1.3399	3.514e-282	1.0097e-279	TRUE
POLR3H	2710.79	7451.34	1.459	1.9186e-281	5.4528e-279	TRUE
BCAR3	2672.55	8803.98	1.7196	3.4088e-281	9.5838e-279	TRUE
CDK12	2204.25	6159.97	1.483	2.6616e-279	7.4036e-277	TRUE
ID3	7808.19	3109.15	-1.3285	3.1602e-279	8.6979e-277	TRUE
EFHD2	3155.32	14536.3	2.2035	1.0608e-278	2.8894e-276	TRUE
SFPQ	14229.7	34518.4	1.2784	2.3121e-278	6.2323e-276	TRUE
TRIM29	7335.61	2712.52	-1.4347	4.341e-278	1.1582e-275	TRUE
H2BC12	3024.55	7825.45	1.3717	1.0697e-277	2.8251e-275	TRUE
FTL	28881.6	73176.9	1.3413	4.9728e-277	1.3002e-274	TRUE
IL6	130.72	1633.52	3.6478	2.0251e-272	5.2427e-270	TRUE
TRA2B	6605.99	19205.2	1.54	2.0432e-271	5.2377e-269	TRUE
KRT8	56852.5	26830	-1.0833	1.6046e-267	4.0733e-265	TRUE
RBM5	2840.46	7129.31	1.3275	1.8991e-266	4.7745e-264	TRUE
SLC16A6	507.675	2836.99	2.4839	6.3188e-266	1.5735e-263	TRUE
LINC00987	1727.99	100.947	-4.1031	1.3387e-265	3.3021e-263	TRUE
ID3-2	7584.1	3025.01	-1.3262	1.397e-261	3.4137e-259	TRUE
DGCR8	1344.9	4527.6	1.751	3.3836e-258	8.1918e-256	TRUE
SDC4	2028.06	6788.47	1.7433	3.3659e-257	8.0742e-255	TRUE
SLC12A8	2307.99	382.724	-2.5898	1.1878e-255	2.8234e-253	TRUE
NOM1	2488.86	6770.89	1.4443	1.8045e-255	4.2505e-253	TRUE
RRP1B	2983.14	7306.96	1.2925	1.8408e-255	4.2975e-253	TRUE
OSBP2	1114.05	4527.06	2.0229	6.8781e-255	1.5915e-252	TRUE
PER1	6850.35	1165.54	-2.5544	7.0906e-255	1.6263e-252	TRUE
WDR43	2006.18	5808.83	1.5342	2.3986e-253	5.4535e-251	TRUE
RSL1D1	8215.97	18798.6	1.1941	1.7434e-250	3.9297e-248	TRUE
LTV1	1811.1	5087.67	1.4904	1.9671e-250	4.3962e-248	TRUE
UPP1	1151.42	3792.34	1.7199	2.1135e-250	4.6833e-248	TRUE
TWNK	1879.88	5127.61	1.4474	1.2064e-247	2.6508e-245	TRUE
SLC44A2	7568.54	3035.6	-1.3181	8.9994e-247	1.9609e-244	TRUE
NQO1	6511.33	16691.5	1.3583	5.3944e-242	1.1657e-239	TRUE
TRAFD1	4917.97	1699.37	-1.5339	1.2143e-240	2.6024e-238	TRUE
SKP2	2575.84	6665.41	1.3719	4.4667e-240	9.4953e-238	TRUE
ABCC3	1343.78	4835.59	1.8469	5.202e-240	1.0969e-237	TRUE
SELENBP1	3982.45	1156.07	-1.7832	5.4892e-240	1.1482e-237	TRUE
IL4R	955.773	3330.18	1.8008	7.3006e-238	1.515e-235	TRUE
VAV2	1081	4387.94	2.0205	4.666e-235	9.5314e-233	TRUE
ID1	9766.72	3611.57	-1.4348	7.2815e-235	1.4759e-232	TRUE
KRT17	8242.79	18255.7	1.1471	1.2445e-233	2.5031e-231	TRUE
NCOA5	1246.4	4351.19	1.8031	2.8884e-232	5.7652e-230	TRUE
SRSF7	7343.39	19044.3	1.375	5.3831e-231	1.0663e-228	TRUE
HLA-B-4	13851.1	28464.3	1.0392	5.8672e-229	1.1535e-226	TRUE
TENT4A	3174.09	8481.04	1.4178	1.7727e-227	3.4333e-225	TRUE
NOP56	6407.88	14434.7	1.1716	5.9799e-227	1.1497e-224	TRUE
MIEF1	2618.8	6468.6	1.3042	8.0171e-227	1.5301e-224	TRUE
F3	408.647	2043.41	2.3218	4.891e-226	9.267e-224	TRUE
JUN	1739.39	6437.9	1.888	8.7116e-225	1.627e-222	TRUE
ZNF131	2182.88	5709.96	1.387	2.6366e-223	4.8892e-221	TRUE
C5AR2	2922.14	874.346	-1.7414	7.507e-223	1.3823e-220	TRUE
TAF5L	811.961	3116.3	1.9401	1.7945e-222	3.2812e-220	TRUE
ETV5	94.3785	1395.02	3.8928	7.3408e-222	1.3329e-219	TRUE
NETO2	1861.59	5463.66	1.5536	2.2471e-221	4.0521e-219	TRUE
INSIG1	5246.08	2046.84	-1.3577	2.0648e-220	3.6978e-218	TRUE
SEL1L3	2011.09	5181.14	1.3652	1.0643e-216	1.8931e-214	TRUE
RRS1	1775.98	5227.08	1.5579	2.585e-216	4.5669e-214	TRUE
NOL6	2003.68	5752.35	1.5213	9.1365e-216	1.6033e-213	TRUE
KIF20A	6817.5	2571.24	-1.4067	2.8438e-214	4.957e-212	TRUE
MCTP2	283.944	1686.14	2.5713	9.7582e-213	1.6897e-210	TRUE
INTS15	343.338	1919.75	2.4826	1.2415e-212	2.1356e-210	TRUE
PITHD1	1883.52	5268.85	1.4843	1.0941e-211	1.8698e-209	TRUE
ITPRIP	1968.63	5280.86	1.4235	4.5079e-211	7.6538e-209	TRUE
OGDH	10525.6	4612.27	-1.1904	1.0172e-210	1.716e-208	TRUE
SLC25A32	1525.57	4335.92	1.5075	1.2662e-210	2.1222e-208	TRUE
ZBTB7B	5678.07	1073.08	-2.4026	4.2269e-210	7.0395e-208	TRUE
NCAPD2	12336.8	6035.05	-1.0318	2.5281e-208	4.1837e-206	TRUE
DDX21	9964.74	23492.7	1.2375	2.9733e-208	4.8895e-206	TRUE
NOP58	3096.2	7372.22	1.252	1.0636e-207	1.7382e-205	TRUE
HLA-B-5	5336.36	11041.1	1.0492	2.9822e-202	4.8132e-200	TRUE
PITPNC1	1325.56	3796.25	1.5174	7.0725e-201	1.1345e-198	TRUE
LINC02693	685.086	2742.71	2.0025	1.956e-200	3.1185e-198	TRUE
TSR1	5469.45	11908.1	1.1224	2.1093e-199	3.3426e-197	TRUE
CD83	706.187	2547.66	1.8515	1.2395e-198	1.9523e-196	TRUE
KIFC3	2675.43	7957.49	1.5724	1.1556e-197	1.7986e-195	TRUE
CDC25A	887.686	3030.35	1.7711	1.2673e-196	1.9607e-194	TRUE
UBE3C	5151.5	10344.3	1.0058	1.6437e-196	2.5282e-194	TRUE
CCAT1	1816.97	4643.47	1.3534	2.6049e-196	3.983e-194	TRUE
BEND3	344.096	1737.37	2.3348	3.7744e-196	5.7377e-194	TRUE
PDE1A	4245.34	1219.61	-1.7987	5.6397e-195	8.5238e-193	TRUE
GTPBP4	3635.26	8298.06	1.1909	3.3151e-194	4.9816e-192	TRUE
TXLNA	3840.78	9018.61	1.2316	4.1542e-194	6.2068e-192	TRUE
MTRR	3273.46	7223.46	1.1418	5.136e-194	7.6302e-192	TRUE
MAN2A2	1992.38	5003.63	1.3286	2.7337e-193	4.0383e-191	TRUE
XPC	4594.32	1823.22	-1.3336	2.7882e-193	4.0957e-191	TRUE
HFE	1884.02	417.841	-2.1717	1.6054e-192	2.345e-190	TRUE
PINK1	7013.63	2537.39	-1.466	7.7516e-192	1.1198e-189	TRUE
TTC17	2041.16	4858.17	1.2508	1.2506e-191	1.7967e-189	TRUE
ID2	1588.88	244.075	-2.7014	1.1339e-190	1.6201e-188	TRUE
EIF3J	3741.08	9983.24	1.4164	1.1915e-190	1.6931e-188	TRUE
LYPD3	1703.19	5174.17	1.6033	4.1712e-189	5.8954e-187	TRUE
KPNA4	2252.12	5542.75	1.2996	3.0314e-188	4.2386e-186	TRUE
UNC5B	1064.76	3335.21	1.6469	4.2035e-188	5.8462e-186	TRUE
TINCR	1754.88	407.497	-2.1059	7.1213e-187	9.8519e-185	TRUE
S100A4	24635.6	5627.92	-2.1302	1.7914e-185	2.4653e-183	TRUE
ZNF316	1130.04	3886.66	1.7816	2.4911e-185	3.4102e-183	TRUE
TRPV3	25.1631	1037.91	5.3779	1.8506e-183	2.5202e-181	TRUE
PRR11	4794.4	2028.18	-1.2408	2.8926e-183	3.9188e-181	TRUE
CLSPN	2760.15	6070.96	1.1374	5.6256e-183	7.5821e-181	TRUE
KDELR2	7116.64	14862.3	1.0625	3.0702e-182	4.1167e-180	TRUE
CDKN2C	2931.84	949.807	-1.6247	3.0994e-182	4.1347e-180	TRUE
SLC7A1	3954.5	8958.68	1.1799	3.8708e-182	5.1375e-180	TRUE
BRD9	3735.91	8992.84	1.2671	6.0685e-182	8.0138e-180	TRUE
SHISAL1	556.684	2323.58	2.06	6.2773e-182	8.2479e-180	TRUE
CPSF6	4126.2	8479.07	1.0391	1.3912e-181	1.8188e-179	TRUE
PNO1	1121.05	3218.94	1.5218	5.4713e-181	7.1173e-179	TRUE
LRRC41	2543.36	5865.01	1.2052	5.5379e-181	7.1683e-179	TRUE
SNHG17	1058.4	3283.74	1.6344	1.2207e-180	1.5723e-178	TRUE
RNF187	3205.3	6808.75	1.0869	6.5929e-179	8.4502e-177	TRUE
PITPNA	3595.78	8142.37	1.1791	1.2296e-178	1.5606e-176	TRUE
BTAF1	3130.15	6890.84	1.1387	5.0123e-178	6.3313e-176	TRUE
HBEGF	111.441	1360.58	3.6023	1.2523e-177	1.5742e-175	TRUE
AHNAK2	8602.32	2883.04	-1.5765	9.4433e-177	1.1814e-174	TRUE
THBD	264.681	1635.95	2.629	1.2143e-176	1.5119e-174	TRUE
CCDC77	2983.37	1024.43	-1.5415	4.6255e-176	5.7319e-174	TRUE
ATP13A3	2387.13	6391.78	1.4212	5.3746e-176	6.6288e-174	TRUE
USP36	2271.42	6862.67	1.5949	8.8668e-176	1.0885e-173	TRUE
AMD1	3967.48	9405.02	1.2453	1.094e-175	1.3367e-173	TRUE
CAPN2	4087.16	8842.18	1.1128	1.5775e-175	1.9185e-173	TRUE
AGO2	3036.2	7056.69	1.2164	2.0931e-175	2.5338e-173	TRUE
PLIN2	4193.42	9354.94	1.1574	6.0395e-175	7.2438e-173	TRUE
CCNG2	910.554	45.1038	-4.3369	4.3485e-173	5.1917e-171	TRUE
AFAP1	4103.3	9736.71	1.2464	2.0006e-172	2.367e-170	TRUE
POGK	1846	4726.61	1.3558	7.0259e-172	8.2379e-170	TRUE
YTHDF2	3471.97	7535.33	1.1183	7.6509e-172	8.9308e-170	TRUE
LINC00942	375.082	1756.07	2.2287	3.497e-171	4.0458e-169	TRUE
ASNS	2515.73	7524.36	1.5805	2.1467e-170	2.4726e-168	TRUE
BYSL	1661.82	4221.58	1.3457	5.3786e-170	6.1681e-168	TRUE
POM121C	2535.1	7805.32	1.6223	5.5355e-170	6.3204e-168	TRUE
UBE4B	3596.91	1448.79	-1.312	5.7387e-170	6.524e-168	TRUE
TOE1	1196.88	3709	1.6322	1.584e-167	1.7853e-165	TRUE
GNL3	4948.32	10348.2	1.0647	7.8809e-167	8.8438e-165	TRUE
GPX1	11755.7	5829.11	-1.0122	1.9362e-166	2.1635e-164	TRUE
PON2	8522.54	3817.38	-1.1588	1.9682e-166	2.19e-164	TRUE
TMEM201	762.915	3148.09	2.0437	2.1172e-166	2.3457e-164	TRUE
HSPB1	22763.8	8196.92	-1.4734	4.3739e-166	4.8255e-164	TRUE
GOLGA3	2632.6	7634.34	1.5361	9.0632e-166	9.9153e-164	TRUE
NCOA7	3235.01	1207.19	-1.4216	2.7415e-165	2.9744e-163	TRUE
CSPG4	13560.9	4212.35	-1.6863	3.8658e-165	4.1768e-163	TRUE
SELENOS	2244.55	5768.02	1.3617	5.1376e-164	5.5055e-162	TRUE
CALCOCO1	3504.55	1359.3	-1.3659	1.7049e-163	1.8195e-161	TRUE
PPP4R3A	2456.03	5461.02	1.1534	9.1271e-163	9.7011e-161	TRUE
SURF6	1129.56	3207.1	1.506	3.14e-162	3.324e-160	TRUE
BCLAF1	6717.2	13614.2	1.0193	4.3808e-161	4.5818e-159	TRUE
LY6D	1220.42	194.998	-2.6447	4.4796e-161	4.6665e-159	TRUE
OTULIN	3194.09	6833.65	1.0971	3.6009e-160	3.7362e-158	TRUE
RNF187-2	3069.23	6495.22	1.0814	3.7048e-160	3.8288e-158	TRUE
SLFN5	1809.4	448.886	-2.0095	1.4308e-159	1.4729e-157	TRUE
COL9A3	1066.75	103.46	-3.3661	8.5312e-159	8.7135e-157	TRUE
SOS1	4898.46	2103.34	-1.2201	1.998e-158	2.0328e-156	TRUE
UCP2	2684.78	916.977	-1.5497	7.1136e-158	7.2093e-156	TRUE
SURF6-2	1100.4	3085.96	1.4882	1.5588e-157	1.5676e-155	TRUE
FAM13B	807.956	2366.11	1.5506	5.5888e-157	5.5775e-155	TRUE
MTHFR	1476.42	318.609	-2.2147	5.5621e-156	5.488e-154	TRUE
DGKA	2129.01	625.809	-1.7665	1.0259e-155	1.0046e-153	TRUE
YTHDF1	2032.17	4580.57	1.1728	1.6116e-155	1.5723e-153	TRUE
CTDSP2	5332.34	2476.24	-1.1059	5.6118e-155	5.4346e-153	TRUE
SLC31A1	2309.2	5320.08	1.2039	5.6065e-155	5.4346e-153	TRUE
TSC22D3	3668.77	1521.47	-1.27	6.0959e-155	5.8815e-153	TRUE
UACA	4501.89	1831.79	-1.2969	8.7031e-155	8.3355e-153	TRUE
IFRD1	2458.85	6964.84	1.5028	4.8299e-154	4.5923e-152	TRUE
NUP50	3838.33	7688	1.0023	5.1759e-154	4.9034e-152	TRUE
CCNE2	1022.77	3098.65	1.6	2.1147e-153	1.9961e-151	TRUE
CERK	2412.75	5614.33	1.2182	1.6064e-152	1.5054e-150	TRUE
CSGALNACT1	1232.33	3326.31	1.4322	7.7464e-152	7.2338e-150	TRUE
PUM3	949.376	3129.04	1.722	9.015e-152	8.3884e-150	TRUE
MRTO4	1918	4730.26	1.3027	2.2708e-151	2.0981e-149	TRUE
CTSL	12191	28402	1.2203	2.609e-151	2.402e-149	TRUE
BRD2-4	1726.97	4362.11	1.3363	1.4834e-150	1.361e-148	TRUE
POLR2C	2849.69	5789.16	1.0224	1.8773e-150	1.7163e-148	TRUE
OBSL1	2500.56	759.585	-1.7181	6.5173e-150	5.9376e-148	TRUE
SAT1	2663.53	6239.12	1.2282	8.2627e-150	7.5015e-148	TRUE
RPUSD3	3808.22	1615.59	-1.2372	8.6626e-150	7.8374e-148	TRUE
HIF1A	9916.81	4661.64	-1.0889	1.1981e-149	1.0802e-147	TRUE
IRAK2	715.023	2481.55	1.796	3.4822e-149	3.1289e-147	TRUE
UPF1	2776.89	6695.03	1.2691	4.3932e-149	3.9339e-147	TRUE
SREBF1	11922.1	4472.89	-1.4142	6.3147e-149	5.6352e-147	TRUE
STAC2	2785.54	958.489	-1.5393	1.2704e-148	1.1298e-146	TRUE
GNG11	5534.08	2125.84	-1.3801	4.4743e-148	3.9658e-146	TRUE
KLHL42	847.865	2581.34	1.605	3.5522e-147	3.1167e-145	TRUE
CRIP2	7009.81	3234.97	-1.1153	1.1234e-146	9.7583e-145	TRUE
SYT12	2334.98	5388.95	1.2062	7.3134e-146	6.311e-144	TRUE
CYSRT1	181.341	1043.95	2.5244	4.7839e-145	4.1146e-143	TRUE
KANK4	1615.84	384.12	-2.0713	6.3883e-145	5.4766e-143	TRUE
CSRNP2	832.076	2590.87	1.6399	1.0185e-144	8.6748e-143	TRUE
IMP4	2411.01	5001.27	1.0524	3.8419e-144	3.251e-142	TRUE
ABCB8	2716.21	877.775	-1.6301	5.6321e-144	4.7504e-142	TRUE
SRM	3164.25	6638.17	1.0687	1.6259e-143	1.367e-141	TRUE
STXBP5	2436.17	856.888	-1.5065	3.3594e-143	2.8153e-141	TRUE
CDKN1C-2	1639.44	362.367	-2.1779	4.9047e-143	4.0972e-141	TRUE
UTP20	2863.52	6177.31	1.1096	1.4791e-142	1.2277e-140	TRUE
MGAT1	2572.13	5801.94	1.1734	1.7462e-142	1.4449e-140	TRUE
E2F4	1890.85	4881.05	1.3681	5.4174e-142	4.4684e-140	TRUE
SOCS6	1076.19	2877.24	1.4194	5.8122e-142	4.779e-140	TRUE
C6orf223	3134.23	1152.76	-1.4427	7.6861e-142	6.3e-140	TRUE
MAK16	879.6	2672.05	1.6037	1.1144e-141	9.1055e-140	TRUE
CHD2	5976.89	2633.07	-1.1829	1.1389e-141	9.2766e-140	TRUE
STAT6	7651.3	3366.11	-1.1845	1.2485e-141	1.0138e-139	TRUE
RRM2	5319.14	10969	1.0442	1.3617e-141	1.1023e-139	TRUE
ACOX1	3334.23	1260.23	-1.4024	1.3986e-141	1.1286e-139	TRUE
VIT	913.168	102.689	-3.1511	5.0268e-141	4.0442e-139	TRUE
SELENOW	2905.77	899.541	-1.69	5.4879e-141	4.4016e-139	TRUE
CDKN1C	1797.65	393.11	-2.1924	5.5936e-141	4.4726e-139	TRUE
CHPF2	2910.45	6723.31	1.2081	6.1058e-141	4.8673e-139	TRUE
ETV4	81.3029	934.197	3.5208	6.1393e-141	4.8792e-139	TRUE
COA7	2011.79	4763.01	1.2434	3.8003e-140	3.0111e-138	TRUE
DNTTIP2	2487.28	5720.45	1.2017	8.2865e-140	6.5458e-138	TRUE
CBFB	1629.86	4178.54	1.3581	3.7737e-139	2.9631e-137	TRUE
RRP9	959.533	2655.23	1.4681	8.8271e-139	6.9102e-137	TRUE
LYAR	1007.59	2748.07	1.4473	9.7995e-139	7.6486e-137	TRUE
USP37	810.593	2394.03	1.5635	1.2321e-138	9.588e-137	TRUE
TKT	27075.9	64426.1	1.2506	2.0251e-138	1.5712e-136	TRUE
MARCKS	2118.48	604.93	-1.806	2.1032e-138	1.627e-136	TRUE
NIP7	2648.83	6359.8	1.2636	8.0753e-138	6.2101e-136	TRUE
BRD2-6	1578.64	3998.93	1.3401	1.005e-137	7.7058e-136	TRUE
MYBBP1A	4906.7	14322.8	1.5453	1.9764e-137	1.5066e-135	TRUE
SLC25A1	6168.55	3009.13	-1.0363	4.3738e-137	3.3245e-135	TRUE
PALM2AKAP2	1874.21	4159.83	1.1506	5.6758e-137	4.3016e-135	TRUE
H1-0	5449.72	2561.9	-1.0889	8.9814e-137	6.7872e-135	TRUE
ZMYM3	2862.56	1101.15	-1.3783	9.2046e-137	6.9358e-135	TRUE
RND3	579.368	2035.2	1.8139	1.0205e-136	7.6676e-135	TRUE
ASAP1	1985.35	4285.15	1.11	2.0276e-136	1.5191e-134	TRUE
SLC35E1	1357.19	3538.12	1.3825	2.7322e-136	2.0411e-134	TRUE
TNFRSF21	420.283	1853.76	2.1401	4.0044e-136	2.983e-134	TRUE
KRT80	2801.75	7107.41	1.3426	4.0951e-136	3.0419e-134	TRUE
PLXNA1	2257.23	7294.54	1.6919	4.7602e-136	3.526e-134	TRUE
BRD2	1452.66	3666.7	1.335	1.5636e-135	1.1517e-133	TRUE
LOC124900602	1398	316.844	-2.1404	4.1045e-135	3.0146e-133	TRUE
WTAP	2376.44	5491.79	1.2085	5.2573e-135	3.8398e-133	TRUE
HBP1	1091.26	199.923	-2.4473	6.4184e-135	4.6747e-133	TRUE
POLR1B	1206.62	2924.77	1.2768	1.8956e-134	1.373e-132	TRUE
LDLR	7475.79	3540.31	-1.0778	2.6919e-134	1.9443e-132	TRUE
KEAP1	2422.73	4884.08	1.0115	2.9478e-134	2.1233e-132	TRUE
SPC24	2443.93	910.786	-1.4243	1.5688e-133	1.1177e-131	TRUE
SP1	6116.39	2744.12	-1.1568	1.6191e-133	1.1504e-131	TRUE
CEBPZ	2530.52	5910.2	1.2241	1.8816e-133	1.3333e-131	TRUE
MYO1G	4077.25	1457.85	-1.4834	4.2922e-133	3.0332e-131	TRUE
RNF4	2451.14	5023.48	1.0355	6.7755e-133	4.7752e-131	TRUE
AEN	2808.3	6157.94	1.133	7.6882e-133	5.4038e-131	TRUE
CRYBG1	1280.91	310.975	-2.0417	2.8918e-132	2.0217e-130	TRUE
MAP3K14	364.699	1495.55	2.0356	2.9343e-132	2.046e-130	TRUE
MBP	263.058	1224.48	2.2206	1.004e-131	6.9635e-130	TRUE
BRD2-2	1304.44	3258.01	1.32	1.0372e-131	7.1746e-130	TRUE
RCN3	60.696	750.242	3.6277	1.7054e-131	1.1766e-129	TRUE
GPATCH4-2	1287.31	3227.63	1.3266	2.5806e-131	1.7756e-129	TRUE
EFNA1	3275.22	6946.15	1.0845	2.9359e-131	2.0148e-129	TRUE
GRIP2	974.995	175.697	-2.4724	3.0145e-131	2.0633e-129	TRUE
KLF9	835.109	106.309	-2.9745	6.3191e-131	4.314e-129	TRUE
WDR82	3143.84	6409.34	1.0271	1.0134e-130	6.9002e-129	TRUE
SPATA5L1	927.648	2537.79	1.453	1.1338e-130	7.7e-129	TRUE
TFDP1	4105.14	8337.82	1.0223	2.5717e-130	1.7375e-128	TRUE
VGLL3	2423.55	763.8	-1.6661	2.8738e-130	1.9366e-128	TRUE
LOXL2	2939.94	6962.25	1.2437	2.8887e-130	1.9416e-128	TRUE
CRELD2	4789.29	2339.56	-1.0342	1.1448e-129	7.6357e-128	TRUE
PPAN-P2RY11	1415.69	4342.79	1.616	1.558e-129	1.0366e-127	TRUE
RBM28	2136.89	4490.35	1.0714	2.4077e-129	1.5978e-127	TRUE
CXXC5	2609.46	804.588	-1.6962	5.459e-129	3.6136e-127	TRUE
THRA	2976.98	1146.45	-1.3765	6.4959e-129	4.2891e-127	TRUE
ULK1	6000.6	1366.48	-2.1337	8.9545e-129	5.8976e-127	TRUE
EAF1	1427.51	3229.13	1.1777	8.5021e-128	5.5716e-126	TRUE
HSPB8	3015.74	1233.11	-1.2901	8.834e-128	5.7746e-126	TRUE
S100A3	1081.41	191.952	-2.4956	6.4192e-127	4.1752e-125	TRUE
HBP1-2	1032.66	182.955	-2.4936	6.5303e-127	4.2369e-125	TRUE
PDE3B	2582.3	976.855	-1.4041	6.7481e-127	4.3674e-125	TRUE
SRD5A1	2305.22	4856.48	1.0757	8.2332e-127	5.3154e-125	TRUE
C11orf24	894.883	2429.28	1.4402	9.1393e-127	5.8859e-125	TRUE
ARHGEF4	906.654	3006.05	1.7289	4.5149e-126	2.9005e-124	TRUE
KLHL24	1067.7	165.773	-2.6903	8.7375e-126	5.5858e-124	TRUE
BRD2-7	1250.93	3134.44	1.3246	6.9071e-125	4.4049e-123	TRUE
ICAM1	1415.78	3858.99	1.4464	7.3641e-125	4.6849e-123	TRUE
FASTKD3	1111.31	3101.71	1.4814	7.9162e-125	5.0239e-123	TRUE
POM121	2869.51	7327	1.3522	1.3459e-124	8.5211e-123	TRUE
NIFK	966.076	2631.17	1.4463	4.734e-124	2.9899e-122	TRUE
QSOX2	2430.98	5207.57	1.0992	8.0238e-124	5.0432e-122	TRUE
DPH2	1610.07	3730.19	1.2119	1.7774e-123	1.1118e-121	TRUE
CLIC3	710.25	45.3706	-3.9684	1.5511e-122	9.6562e-121	TRUE
DHX33	2946.67	5978.79	1.0211	1.8334e-122	1.1387e-120	TRUE
FAM20C-2	508.498	1732.67	1.7685	6.6452e-122	4.1174e-120	TRUE
PHF21A	2108.77	546.393	-1.9464	1.6264e-121	9.9825e-120	TRUE
DDB2	2889.47	1176.46	-1.2968	2.3948e-121	1.4665e-119	TRUE
IFITM10	127.664	935.632	2.8705	2.5063e-121	1.5311e-119	TRUE
TMEM181	2028.34	4324.21	1.0927	2.6025e-121	1.5862e-119	TRUE
RAD54L2	1135.82	2910.42	1.3571	6.5458e-121	3.9803e-119	TRUE
ZNF275	345.734	1299.37	1.9104	8.5534e-121	5.189e-119	TRUE
IRS2	962.032	3486.33	1.8575	1.6217e-120	9.8152e-119	TRUE
SLBP	2895.86	5886.6	1.0239	2.7604e-120	1.6669e-118	TRUE
MMP2	11415.5	23791.6	1.0594	2.9332e-120	1.7671e-118	TRUE
SRRT	5537.69	11111.6	1.0046	3.9151e-120	2.3533e-118	TRUE
SRPRB	2867.15	6502.85	1.1819	4.6335e-120	2.7787e-118	TRUE
TRMT61A	674.691	2042.3	1.5972	5.1804e-120	3.0996e-118	TRUE
ADARB1	1142.14	3128.99	1.4548	6.3035e-120	3.763e-118	TRUE
ARMC5	645.268	2273.62	1.8168	1.605e-119	9.5597e-118	TRUE
URB1	1479.94	3527.58	1.2539	2.0022e-119	1.1871e-117	TRUE
RELB	54.2288	717.832	3.7307	2.3417e-119	1.3853e-117	TRUE
LOC107985181	767.636	96.6502	-2.997	4.0413e-119	2.3853e-117	TRUE
YLPM1	1921.34	4102.73	1.0944	6.2181e-119	3.6536e-117	TRUE
RPTOR	2866.13	7274.68	1.3437	9.4673e-119	5.5503e-117	TRUE
ATP2B4	3008.8	1156.59	-1.3778	1.4174e-118	8.291e-117	TRUE
ENTPD1	842.836	2344.83	1.4769	1.5081e-118	8.802e-117	TRUE
ARF4	3692.63	8495.9	1.2022	3.5111e-118	2.0447e-116	TRUE
ZMYND19	1916.76	4188.36	1.1276	3.9163e-118	2.2755e-116	TRUE
DCTN5	2112.47	4431.73	1.0692	4.5742e-118	2.6519e-116	TRUE
MBNL2	2207.39	664.604	-1.7337	6.0371e-118	3.4923e-116	TRUE
TIMP3	1570.83	3374.47	1.1029	1.0555e-117	6.0922e-116	TRUE
EPHA2	1900.02	4885.92	1.362	1.719e-117	9.8999e-116	TRUE
RPF2	960.407	3086.55	1.6852	2.0552e-117	1.181e-115	TRUE
NDRG3	2327.84	877.263	-1.4092	2.5277e-116	1.4431e-114	TRUE
POLR1C	1874.17	4494.26	1.2619	3.4001e-116	1.9369e-114	TRUE
MRS2	1921.34	4099.27	1.0938	1.0186e-115	5.7774e-114	TRUE
PPRC1	2523.05	7242.55	1.5209	1.9027e-115	1.0745e-113	TRUE
HES7	981.974	185.58	-2.4068	3.2256e-115	1.8177e-113	TRUE
CRISPLD2	129.651	827.698	2.6736	3.2497e-115	1.8273e-113	TRUE
ATP2A3	396.111	1668.37	2.0731	6.5626e-115	3.6822e-113	TRUE
IER5	1077.5	2883.65	1.4202	6.93e-115	3.8801e-113	TRUE
SMAD3	606.821	1977.98	1.7039	2.3744e-114	1.3209e-112	TRUE
EPHX1	1654.13	3879.52	1.2292	4.5157e-114	2.5069e-112	TRUE
MYLK3	1229.81	305.315	-2.0097	9.9025e-114	5.4625e-112	TRUE
BRPF3	727.924	2014.68	1.4686	3.3365e-113	1.8366e-111	TRUE
TRMT6	1004.01	2502.2	1.3179	4.5137e-113	2.4794e-111	TRUE
MVP	4705.06	2280.71	-1.0443	6.3343e-113	3.4722e-111	TRUE
VGLL4	2929.59	5982.02	1.0298	8.3779e-113	4.5828e-111	TRUE
PHC2	2206.22	5297.07	1.2633	1.0972e-112	5.9891e-111	TRUE
NOL9	692.887	2263.86	1.7084	1.862e-112	1.0122e-110	TRUE
GABARAPL1	3498.35	1402.32	-1.3193	2.6138e-112	1.4179e-110	TRUE
UBE2J2	1910.97	3903.97	1.0305	3.0193e-112	1.6345e-110	TRUE
OLFM1	369.357	1320.68	1.8365	1.1255e-111	6.0426e-110	TRUE
RIOK1	1918.1	4661.66	1.2812	2.8982e-111	1.5497e-109	TRUE
PLK2	1447.86	3290.7	1.1838	1.526e-110	8.1261e-109	TRUE
LOC124906278	606.15	24.6456	-4.632	2.6777e-110	1.4202e-108	TRUE
WWC1	1802.57	3820.41	1.0834	3.3456e-110	1.7708e-108	TRUE
FAM20C	471.896	1607.48	1.7675	4.382e-110	2.3147e-108	TRUE
CXCR4	1905.19	3944.76	1.0503	4.4833e-110	2.3634e-108	TRUE
PLEKHA2	4175.23	2077.14	-1.0067	6.5641e-110	3.4464e-108	TRUE
PAM	3920.29	1808.35	-1.1154	6.5856e-110	3.4508e-108	TRUE
PDCD4	4325.84	2156.35	-1.0042	6.6896e-110	3.4982e-108	TRUE
LOC124904006	449.717	1421.92	1.6599	3.0571e-109	1.5829e-107	TRUE
EVI5L	1891.01	642.785	-1.556	5.4355e-109	2.8087e-107	TRUE
WDR3	2076.67	4475.25	1.1084	5.5102e-109	2.8417e-107	TRUE
RCL1	569.668	1763.91	1.6304	5.909e-109	3.0414e-107	TRUE
GOSR2	942.108	2319.9	1.2997	6.5503e-109	3.3648e-107	TRUE
RPRD1B	1269.58	2958.39	1.2202	1.3297e-108	6.8041e-107	TRUE
VAPB	1597.45	3695.13	1.2096	4.4847e-108	2.2814e-106	TRUE
NPAS2	152.997	1061.1	2.7896	4.5725e-108	2.3215e-106	TRUE
CARMIL1	3883.69	1897.52	-1.0338	9.9807e-108	5.0525e-106	TRUE
GCLC	1074.82	2756.45	1.3585	9.9902e-108	5.0525e-106	TRUE
RBM22	1805.34	3755.98	1.0564	1.6399e-107	8.2456e-106	TRUE
FAM111B	1096.48	2738	1.3208	3.2661e-107	1.636e-105	TRUE
COG4	4266.67	2114.88	-1.0125	4.9284e-107	2.4639e-105	TRUE
G6PC3	4785.49	2353.9	-1.0245	9.8167e-107	4.8891e-105	TRUE
TSKU	1075.6	3013.97	1.486	1.1451e-106	5.6921e-105	TRUE
HCP5	749.908	122.942	-2.6073	2.189e-106	1.0861e-104	TRUE
ZPR1	1365.77	3141.44	1.2023	2.2101e-106	1.0944e-104	TRUE
HCP5-4	752.53	123.714	-2.604	3.1642e-106	1.564e-104	TRUE
ERRFI1	1502.13	3386.38	1.173	4.1919e-106	2.0602e-104	TRUE
GPATCH4	906.937	2267.16	1.3228	8.2815e-106	4.055e-104	TRUE
GBA	3869.72	1770.2	-1.1281	1.4462e-105	7.0679e-104	TRUE
ZDHHC5	2062.68	4175.65	1.0173	1.7109e-105	8.346e-104	TRUE
CYP26B1	141.273	813.868	2.5274	3.2672e-105	1.5879e-103	TRUE
GOLPH3L	1942.02	535.203	-1.8579	5.3567e-105	2.5985e-103	TRUE
PRKAB1	824.141	2190.01	1.4096	7.7232e-105	3.7327e-103	TRUE
LSS	2740.62	1233.94	-1.152	7.761e-105	3.744e-103	TRUE
FZD2	686.788	91.5367	-2.905	1.973e-104	9.4656e-103	TRUE
FOXO4	1651.11	576.788	-1.5171	2.1576e-104	1.0333e-102	TRUE
NXF1	1779.93	3756.16	1.0768	2.5146e-104	1.202e-102	TRUE
ANXA8L1	1652.25	575.499	-1.5201	3.342e-104	1.5946e-102	TRUE
SH3PXD2B	1748.43	3867.85	1.1454	4.0705e-104	1.9386e-102	TRUE
MANEAL	353.326	1251.49	1.8233	4.598e-104	2.1859e-102	TRUE
AKAP12	376.286	1375.51	1.8703	6.5879e-104	3.1262e-102	TRUE
OTUD3	698.109	1881.07	1.4293	7.6869e-104	3.6411e-102	TRUE
MTAP	1455.83	3131.27	1.1052	9.9157e-104	4.6799e-102	TRUE
PRUNE2	1675.78	609.555	-1.4585	1.5649e-103	7.3724e-102	TRUE
MFSD12	17918.5	42873.9	1.2586	2.0402e-103	9.5773e-102	TRUE
CRKL	2098.14	4551.11	1.1174	2.1826e-103	1.0227e-101	TRUE
EPGN	1069.88	2791.43	1.3837	2.4846e-103	1.1622e-101	TRUE
BMP6	1055.7	2542.28	1.2671	1.1765e-102	5.4933e-101	TRUE
PACSIN3	3819.17	1665.57	-1.1978	1.7623e-102	8.2137e-101	TRUE
PHETA1	368.405	1580.56	2.1	1.816e-102	8.4487e-101	TRUE
CTCF	2291.19	4582.1	1.0001	2.6095e-102	1.2119e-100	TRUE
HOTAIR	590.867	60.3126	-3.2893	3.1076e-102	1.4407e-100	TRUE
CXCL16	97.1186	639.544	2.7186	3.1673e-102	1.4657e-100	TRUE
SLC7A11	1605.71	4234.88	1.4	3.1864e-102	1.472e-100	TRUE
CARHSP1	4546.97	2153.47	-1.0784	3.888e-102	1.7929e-100	TRUE
TUBB6	3191.58	6943.68	1.1212	7.8895e-102	3.6318e-100	TRUE
CHMP1B	4879.68	2322.97	-1.0698	8.0208e-102	3.6858e-100	TRUE
TTPAL	839.245	2113.69	1.3322	1.1697e-101	5.3561e-100	TRUE
ERLIN1	1731.45	3505.93	1.0173	1.2452e-101	5.6922e-100	TRUE
SSH1	786.132	2007.97	1.3533	1.5441e-101	7.046e-100	TRUE
GNA12	1779.44	3589.35	1.0125	1.7945e-101	8.1742e-100	TRUE
ALDH3A1	536.25	1622.9	1.5969	2.1321e-101	9.6953e-100	TRUE
RAD18	2855.85	5712.53	1.0003	3.0545e-101	1.3865e-99	TRUE
SGTA	3990.3	9069.19	1.1844	3.2009e-101	1.4505e-99	TRUE
ASL	1751.15	620.106	-1.4974	6.1101e-101	2.764e-99	TRUE
HSD17B7	760.105	139.395	-2.4437	7.8675e-101	3.5468e-99	TRUE
OSBPL7	761.702	133.091	-2.5196	9.0129e-101	4.0561e-99	TRUE
DYNLL2	2138.86	5069.53	1.2451	1.1813e-100	5.2892e-99	TRUE
AIF1L	1702.5	3502.32	1.0402	1.7273e-100	7.7071e-99	TRUE
GPT2	2233.01	4875.15	1.126	1.7566e-100	7.8245e-99	TRUE
OXLD1	1485.13	408.734	-1.8595	2.459e-100	1.0935e-98	TRUE
PDE12	758.633	1891.62	1.3182	7.2946e-100	3.2273e-98	TRUE
HLA-B-2	2832.73	6185.45	1.1269	1.0861e-99	4.7808e-98	TRUE
SLC22A3	1441.01	500.939	-1.5244	1.5364e-99	6.7405e-98	TRUE
MYL6	30803.8	13100.4	-1.2335	1.683e-99	7.3712e-98	TRUE
THAP12	660.19	1717.53	1.3793	1.7166e-99	7.5056e-98	TRUE
NAA15	3356.01	6804.48	1.0201	2.8386e-99	1.2391e-97	TRUE
NFE2	524.199	23.7783	-4.4478	1.0023e-98	4.3534e-97	TRUE
AAR2	1170.6	2588.6	1.1444	1.1291e-98	4.8958e-97	TRUE
WDR36	717.325	1870.61	1.3832	1.483e-98	6.4198e-97	TRUE
H1-2	2998.48	6038.11	1.0099	2.0893e-98	9.0146e-97	TRUE
CEP78	1235.45	2632.97	1.0919	5.3649e-98	2.3072e-96	TRUE
MTCL1	1058.12	2543.93	1.2657	5.8055e-98	2.4926e-96	TRUE
RFX5	3675.56	1727.32	-1.0882	8.3526e-98	3.5685e-96	TRUE
SYNJ2	1080.41	2463.38	1.1887	1.1555e-97	4.9285e-96	TRUE
MARS2	543.296	1591.58	1.5497	2.1251e-97	9.0495e-96	TRUE
CGAS	640.013	1777.44	1.4747	3.9279e-96	1.6592e-94	TRUE
CENPV	1230.19	2641.87	1.1027	5.7731e-96	2.4347e-94	TRUE
HCP5-2	677.671	112.802	-2.5867	7.1547e-96	3.0125e-94	TRUE
METRNL-2	2798.07	6572.66	1.2321	1.0097e-95	4.2376e-94	TRUE
ZNF777	768.926	2276.64	1.5652	1.0462e-95	4.3838e-94	TRUE
LRRC58	1872.19	3760.61	1.0067	1.5203e-95	6.3502e-94	TRUE
HNRNPA3	18164.7	8946.13	-1.0217	3.035e-95	1.2657e-93	TRUE
FOSL2	4789.82	2351.85	-1.0264	3.4548e-95	1.4384e-93	TRUE
AP1M2	2665.52	948.771	-1.4899	3.9402e-95	1.6379e-93	TRUE
SNHG32-5	921.133	2315.42	1.3304	8.4417e-95	3.5036e-93	TRUE
GRB7	525.985	38.55	-3.7716	1.2331e-94	5.1016e-93	TRUE
TMEM70	843.683	2042.57	1.2758	1.3144e-94	5.4294e-93	TRUE
DOCK5	2184.54	4497.99	1.0421	1.9169e-94	7.9054e-93	TRUE
SOX18	1203.49	247.419	-2.281	3.1992e-94	1.3173e-92	TRUE
CASP2	1846.32	3981.21	1.1088	7.6665e-94	3.137e-92	TRUE
THSD4	631.938	1647.44	1.3817	9.3276e-94	3.8108e-92	TRUE
GBA-2	3442.42	1564.95	-1.1374	1.2639e-93	5.1557e-92	TRUE
SSBP3	3128.68	1456.65	-1.1035	1.4475e-93	5.8863e-92	TRUE
C14orf180	501.719	26.3001	-4.2465	1.4846e-93	6.0277e-92	TRUE
CCDC86	1428.4	3241.74	1.1821	2.2387e-93	9.033e-92	TRUE
ZNF263	947.497	2173.14	1.197	2.4215e-93	9.7558e-92	TRUE
ZNF142	1489.87	3286.86	1.1412	3.4122e-93	1.3726e-91	TRUE
GNL3L	1820.46	3697.74	1.0223	1.2965e-92	5.1994e-91	TRUE
KLHL18	971.408	2235.83	1.2022	1.4255e-92	5.6991e-91	TRUE
TRNT1	1960.19	4036.31	1.042	2.1217e-92	8.444e-91	TRUE
PGAM5	2621.81	5451.32	1.0558	2.4498e-92	9.7346e-91	TRUE
ZNFX1	1400.27	2995.89	1.0968	2.9948e-92	1.1865e-90	TRUE
EXO1	3128.06	6432.5	1.0407	3.6598e-92	1.4477e-90	TRUE
BRD2-5	752.948	1938.43	1.3637	7.0688e-92	2.7794e-90	TRUE
MAMLD1	1370.36	3255.58	1.2482	8.2278e-92	3.2302e-90	TRUE
E2F6	595.127	1660.03	1.4793	1.4074e-91	5.4842e-90	TRUE
USP31	520.813	1438.62	1.4649	1.4599e-91	5.6804e-90	TRUE
SERPINE1	675.348	1752.84	1.3756	1.6626e-91	6.4596e-90	TRUE
TPRA1	1466.42	3181.12	1.117	1.7488e-91	6.7844e-90	TRUE
TMEM41A	394.435	1285.05	1.7042	1.8891e-91	7.3176e-90	TRUE
TADA2B	451.882	1327.79	1.5555	2.0439e-91	7.9056e-90	TRUE
IFI16	3853.12	1814.08	-1.0866	2.1463e-91	8.2892e-90	TRUE
SNHG32	889.937	2236.5	1.3303	2.3949e-91	9.2358e-90	TRUE
LOC105374746	907.622	221.205	-2.0336	2.855e-91	1.0994e-89	TRUE
SNHG32-2	891.598	2247.03	1.3344	4.0331e-91	1.5508e-89	TRUE
PLAGL2	496.132	1550.2	1.6428	1.0823e-90	4.1493e-89	TRUE
METRNL	2724.82	6404.76	1.2329	1.6629e-90	6.3567e-89	TRUE
DUSP7	575.037	1816.04	1.6589	2.2697e-90	8.6509e-89	TRUE
GPCPD1	1137.18	2428.78	1.0944	2.6487e-90	1.0081e-88	TRUE
LSS-2	2138.6	951.439	-1.1687	6.2259e-90	2.3558e-88	TRUE
SYNC	544.93	46.5888	-3.5514	8.3006e-89	3.1094e-87	TRUE
ANKRD11	4067.51	11073	1.4447	1.0921e-88	4.0676e-87	TRUE
AKR1C1	37.6566	469.329	3.6467	1.1617e-88	4.3208e-87	TRUE
SPRED2	361.66	1273.31	1.8163	1.254e-88	4.6576e-87	TRUE
GOSR1	1366.41	3296.43	1.2715	2.21e-88	8.1847e-87	TRUE
ASB16-AS1	647.115	74.2861	-3.1278	2.2256e-88	8.231e-87	TRUE
SNHG32-4	902.507	2264.29	1.3278	2.2407e-88	8.2749e-87	TRUE
MBD1	1423.12	3013.16	1.0822	2.271e-88	8.3752e-87	TRUE
SMYD5	1252.09	2974.11	1.2486	2.4249e-88	8.9301e-87	TRUE
NFKB2	909.697	2436.53	1.4203	3.0089e-88	1.1065e-86	TRUE
YRDC	973.595	2165.19	1.1528	3.4217e-88	1.2566e-86	TRUE
ZC3H12C	131.555	711.721	2.4357	4.1256e-88	1.5108e-86	TRUE
KLHL21	1897.86	4876.37	1.361	5.5018e-88	2.0091e-86	TRUE
RBM38	755.993	1996.68	1.4007	5.5967e-88	2.041e-86	TRUE
FNBP1L	2291.56	908	-1.3367	5.9954e-88	2.1833e-86	TRUE
C14orf180-2	460.855	25.2622	-4.1813	8.5239e-88	3.0912e-86	TRUE
MUC1	9048.49	2535.99	-1.8348	1.3919e-87	5.0407e-86	TRUE
BRD1	2135.87	4828.82	1.1768	1.5247e-87	5.5139e-86	TRUE
GPC1	2427.7	6675.96	1.4591	1.8993e-87	6.8593e-86	TRUE
IGFL2-AS1	2289.94	1075.96	-1.0899	2.5215e-87	9.0814e-86	TRUE
FAM214B	493.603	50.9453	-3.2779	3.2922e-87	1.1824e-85	TRUE
HOXA11-AS	602.167	83.775	-2.8483	4.1521e-87	1.4872e-85	TRUE
ZDHHC12	1375.18	487.899	-1.496	4.5393e-87	1.6214e-85	TRUE
SDAD1	988.811	2358.35	1.2546	5.545e-87	1.978e-85	TRUE
ANKZF1	2803.53	1273.56	-1.1378	5.7942e-87	2.0641e-85	TRUE
F2RL3	495.732	1459.99	1.558	7.0302e-87	2.5009e-85	TRUE
UTP15	720.608	2225.03	1.6279	1.0994e-86	3.9059e-85	TRUE
PHLDA2-2	517.093	1748.75	1.7573	1.7411e-86	6.1685e-85	TRUE
DCTD	748.354	1784.69	1.2533	1.9261e-86	6.8148e-85	TRUE
MAT2B	3072.92	1385.69	-1.1496	2.2687e-86	8.0162e-85	TRUE
ATP6V0A1	2344.9	936.26	-1.3237	5.6951e-86	2.0042e-84	TRUE
CREBBP	2281.03	5148.59	1.1742	7.6336e-86	2.6791e-84	TRUE
LOC101928156	101.302	707.752	2.8081	3.1469e-85	1.1e-83	TRUE
CSDC2	494.18	20.8707	-4.542	3.1725e-85	1.1075e-83	TRUE
RORC	677.209	130.739	-2.3718	3.9422e-85	1.3725e-83	TRUE
PHLDA2	480.319	1627.59	1.7603	4.0678e-85	1.4144e-83	TRUE
C5AR1	1264.06	2727.6	1.1097	4.0753e-85	1.4151e-83	TRUE
TEDC1	1463.81	561.629	-1.3812	1.2012e-84	4.16e-83	TRUE
FKRP	315.268	1062.29	1.7513	1.2899e-84	4.4613e-83	TRUE
ZBTB11	995.062	2364.57	1.2494	1.3321e-84	4.601e-83	TRUE
COL1A1	7137.19	2487.56	-1.5206	1.41e-84	4.8638e-83	TRUE
CAVIN3	1077.86	260.63	-2.0432	2.7222e-84	9.3409e-83	TRUE
DDX51	428.46	1340.66	1.6464	3.3133e-84	1.1339e-82	TRUE
EYA1	835.682	188.326	-2.1485	3.826e-84	1.306e-82	TRUE
ALDH1B1	1029.34	2358.25	1.1959	4.1493e-84	1.4145e-82	TRUE
ABCE1	1695.37	3578.03	1.078	5.0131e-84	1.7045e-82	TRUE
PDZD7	948.893	216.22	-2.131	6.5177e-84	2.2132e-82	TRUE
LINC00294	961.379	253.743	-1.9208	1.0092e-83	3.4138e-82	TRUE
TXNIP	5288.03	2641.7	-1.0016	1.0125e-83	3.4204e-82	TRUE
BCL2L1	1245.46	2654.54	1.0913	1.2427e-83	4.1928e-82	TRUE
CYTH2	2467.3	1117.51	-1.1425	1.6745e-83	5.635e-82	TRUE
FEM1A	1505.43	3347.29	1.1528	1.8147e-83	6.0989e-82	TRUE
SLC12A6	1699.08	683.129	-1.3143	2.5197e-83	8.4356e-82	TRUE
DNAJC25	308.712	1150.22	1.8967	2.9463e-83	9.8387e-82	TRUE
TMEM127	1570.37	3302.12	1.0728	3.861e-83	1.2877e-81	TRUE
BRPF1	3938.52	7968.31	1.0163	4.8373e-83	1.6092e-81	TRUE
CD82	633.518	96.1704	-2.7218	6.8994e-83	2.2864e-81	TRUE
IL17RE	652.731	121.363	-2.4228	6.9804e-83	2.3103e-81	TRUE
TFB2M	2628.56	6148.02	1.2264	7.4945e-83	2.4774e-81	TRUE
LANCL2	431.199	1250.64	1.536	1.5848e-82	5.2122e-81	TRUE
MICAL2	889.492	2174.7	1.2887	1.6077e-82	5.2808e-81	TRUE
SCAF8	1485.23	3055.54	1.0413	2.2442e-82	7.3531e-81	TRUE
ORAI3	760.995	178.897	-2.0875	2.2849e-82	7.4772e-81	TRUE
SMG5	2466.63	5169.46	1.0667	3.8815e-82	1.267e-80	TRUE
PLCB3	3290.97	1193.36	-1.463	8.5375e-82	2.7765e-80	TRUE
LLGL2	2682.42	928.005	-1.5298	1.0417e-81	3.3836e-80	TRUE
FIGNL1	830.337	1910.63	1.2024	1.2019e-81	3.8989e-80	TRUE
NEAT1	29952.9	12019.1	-1.3175	1.7324e-81	5.599e-80	TRUE
ZNF639	842.366	1967.57	1.2244	2.1282e-81	6.8613e-80	TRUE
GNB1L	195.694	1018.21	2.3793	2.4529e-81	7.8986e-80	TRUE
ATAD3B	4242.99	8862.35	1.0626	3.3367e-81	1.0731e-79	TRUE
IL17RC	3100.06	1351.95	-1.1965	3.8374e-81	1.2311e-79	TRUE
TRIP10	3770.51	1709.91	-1.1407	4.9569e-81	1.5844e-79	TRUE
FAM133B	620.649	1621.85	1.3868	6.7875e-81	2.1643e-79	TRUE
DDX51-2	416.992	1283.68	1.6228	1.0001e-80	3.1774e-79	TRUE
FJX1	263.572	1016.9	1.9489	1.4164e-80	4.4892e-79	TRUE
TRIB3	3074.07	6309.12	1.0374	2.1562e-80	6.8171e-79	TRUE
TBC1D14	1183.39	2533.75	1.0987	2.2854e-80	7.2168e-79	TRUE
NLRC5	4614.79	2173.01	-1.0871	2.4026e-80	7.5778e-79	TRUE
NTN4	553.956	1456.74	1.3947	2.7344e-80	8.614e-79	TRUE
CRIP1	7829.89	3117.42	-1.3285	3.1841e-80	1.0007e-78	TRUE
MED10	765.643	1892.76	1.3058	3.4758e-80	1.0884e-78	TRUE
IFITM10-2	49.6534	449.624	3.1801	3.6498e-80	1.1415e-78	TRUE
HPDL	2439.87	1099.27	-1.1501	4.4546e-80	1.3899e-78	TRUE
CANT1	1422.22	3068.28	1.109	8.4953e-80	2.6412e-78	TRUE
DDX20	1052.29	2215.35	1.0739	1.1472e-79	3.5624e-78	TRUE
MFSD2A	42.0155	485.668	3.5282	1.585e-79	4.9162e-78	TRUE
H2AX	2043.93	5212.74	1.3512	1.6137e-79	4.9991e-78	TRUE
CCNJ	221.581	916.948	2.0496	1.7159e-79	5.3033e-78	TRUE
TMEM19	1484.11	586.609	-1.3391	2.9159e-79	9.0016e-78	TRUE
YPEL2	491.381	58.2454	-3.0847	3.4859e-79	1.0736e-77	TRUE
GATB	1821.56	778.887	-1.2259	4.3542e-79	1.3378e-77	TRUE
HMGN5	953.46	222.448	-2.0962	1.1846e-78	3.6226e-77	TRUE
ZNF121	1157.12	2341.41	1.0172	1.6081e-78	4.9064e-77	TRUE
ADM	121.172	656.045	2.4372	3.3196e-78	1.0093e-76	TRUE
NOP16	2071.98	4341.58	1.0679	3.438e-78	1.044e-76	TRUE
FANCE	1394.82	493.296	-1.4975	3.5511e-78	1.0759e-76	TRUE
MAX	1223.57	2741.65	1.1636	1.1384e-77	3.4331e-76	TRUE
UBE2J1	1508.52	3415.63	1.1797	1.3118e-77	3.9517e-76	TRUE
GK5	694.356	1608.61	1.2126	1.6792e-77	5.0467e-76	TRUE
NUDT19	666.422	1600.8	1.2642	1.8076e-77	5.42e-76	TRUE
SAMD11	703.387	104.464	-2.7494	2.0316e-77	6.0778e-76	TRUE
FBXO32	276.82	950.014	1.7768	2.4358e-77	7.2704e-76	TRUE
AGPAT3	627.309	1521.27	1.2783	2.8708e-77	8.5493e-76	TRUE
IER3-4	1222.26	2536.07	1.0532	2.9035e-77	8.6369e-76	TRUE
C1orf109	804.874	1956.62	1.282	3.1211e-77	9.2737e-76	TRUE
MED10-2	749.77	1864.83	1.3146	4.2653e-77	1.2659e-75	TRUE
RHOV	2774.8	1166.18	-1.2505	4.8703e-77	1.4438e-75	TRUE
IER3-3	1229.49	2549.83	1.0525	8.6568e-77	2.5518e-75	TRUE
TRAF3IP2	1291.08	453.595	-1.5111	1.0008e-76	2.9436e-75	TRUE
FBLN7	933.702	2093.88	1.1648	1.7183e-76	5.0483e-75	TRUE
LMO3	652.688	105.092	-2.6334	1.7216e-76	5.0522e-75	TRUE
IER3-6	1235.19	2558.72	1.0508	2.0418e-76	5.9852e-75	TRUE
WHAMM	793.919	1870.01	1.2357	3.7491e-76	1.0941e-74	TRUE
CDCP1	1057.73	2319.56	1.1323	4.7459e-76	1.3834e-74	TRUE
OTULINL	1657.49	555.387	-1.5772	5.7281e-76	1.666e-74	TRUE
FOXC1	1385.97	3373.07	1.2836	8.8237e-76	2.5606e-74	TRUE
TRMT1L	972.388	291.246	-1.7425	1.3463e-75	3.9027e-74	TRUE
STEAP3	2676.45	1314.38	-1.0267	1.6664e-75	4.82e-74	TRUE
MYADM	1162.81	2573.56	1.1458	1.7388e-75	5.0236e-74	TRUE
APOBEC3C	1430.56	574.632	-1.3161	3.5908e-75	1.0329e-73	TRUE
ABCA7	3551.89	1248.83	-1.508	4.538e-75	1.2996e-73	TRUE
RBAK	714.403	1706.21	1.2559	9.3121e-75	2.661e-73	TRUE
ZBTB24	483.425	1303.13	1.4309	1.1816e-74	3.3617e-73	TRUE
LMO1	385.345	20.133	-4.2496	1.4668e-74	4.1643e-73	TRUE
ACOT2	1355.12	525.616	-1.367	1.5757e-74	4.4687e-73	TRUE
SPEN	2394.36	5369.93	1.1652	1.7962e-74	5.0883e-73	TRUE
CSNK1E	2521.04	5620.6	1.1564	2.2785e-74	6.4475e-73	TRUE
USP38	541.113	1337.05	1.3054	2.5138e-74	7.098e-73	TRUE
AREG	155.413	786.744	2.3444	3.2893e-74	9.2777e-73	TRUE
ZYX-2	2489.45	6429.98	1.3686	3.3818e-74	9.5079e-73	TRUE
TOP3A	963.515	2076.51	1.1075	3.6781e-74	1.033e-72	TRUE
FAM3C	648.562	1510.18	1.2189	6.0287e-74	1.6895e-72	TRUE
RRP15	561.132	1488.27	1.4077	7.9949e-74	2.2334e-72	TRUE
NKX3-1	245.381	827.568	1.7529	9.6365e-74	2.6891e-72	TRUE
POLR2D	1099.95	2575.28	1.2277	1.1497e-73	3.2013e-72	TRUE
LMTK2	904.143	2026	1.163	1.1762e-73	3.2717e-72	TRUE
PHF5A	1671.42	3447.91	1.0456	1.1931e-73	3.3153e-72	TRUE
ANXA3	178.705	785.831	2.1389	1.6465e-73	4.5605e-72	TRUE
DYNLL1	5110.72	10466.4	1.0343	2.5375e-73	7.0062e-72	TRUE
PARP6	1736.34	3690.48	1.0871	2.622e-73	7.2319e-72	TRUE
TOP3A-2	933.445	2020.62	1.1137	2.7613e-73	7.608e-72	TRUE
BCOR	3168.39	1352.27	-1.2277	2.8716e-73	7.9036e-72	TRUE
IER3-2	1286.05	2668.46	1.0531	3.1229e-73	8.5861e-72	TRUE
ESF1	735.42	1903.87	1.3733	4.8741e-73	1.3373e-71	TRUE
DICER1	1192.91	2471.61	1.0508	7.539e-73	2.0663e-71	TRUE
ZNF746	876.929	2265.99	1.3699	7.9973e-73	2.1896e-71	TRUE
TMEM51	357.708	1183.98	1.7264	1.068e-72	2.9211e-71	TRUE
CDK5R1	87.6829	508.872	2.5386	1.5412e-72	4.1976e-71	TRUE
CLIP2	1445.91	3643.69	1.3326	1.992e-72	5.42e-71	TRUE
DDAH1	715.13	1690.67	1.2415	2.0868e-72	5.6718e-71	TRUE
HSPB7	825.315	185.286	-2.1502	3.3131e-72	8.9584e-71	TRUE
GRPEL1	1368.78	2963.95	1.1147	3.704e-72	9.9948e-71	TRUE
SNHG32-3	920.22	2284.33	1.3127	5.1261e-72	1.3804e-70	TRUE
SKI	2366.67	5385.08	1.186	7.3292e-72	1.9716e-70	TRUE
CCDC88C	454.779	1324.61	1.5416	9.1562e-72	2.4605e-70	TRUE
MELTF	239.105	973.803	2.0254	1.6497e-71	4.415e-70	TRUE
PHLDB1	3054.01	1400.13	-1.1257	1.6657e-71	4.4533e-70	TRUE
SLC35D1	675.489	1588.78	1.2341	2.4854e-71	6.6176e-70	TRUE
H1-10-AS1	393.181	15.7408	-4.6115	2.9139e-71	7.7508e-70	TRUE
NUP35	529.66	1380.34	1.381	3.3517e-71	8.888e-70	TRUE
AGFG2	2023.01	782.154	-1.3707	4.4661e-71	1.1795e-69	TRUE
OGFRL1	780.221	1765.66	1.1794	5.4225e-71	1.4307e-69	TRUE
ZFAS1	3444.41	8245.96	1.2597	7.6858e-71	2.0157e-69	TRUE
SRCAP	4008.81	9228.1	1.2026	1.4406e-70	3.7743e-69	TRUE
HGH1	1190.02	2399.12	1.0118	1.6499e-70	4.3182e-69	TRUE
DIMT1	566.785	1416.5	1.3223	4.7511e-70	1.241e-68	TRUE
MPV17	1757.52	692.561	-1.3431	6.0286e-70	1.5716e-68	TRUE
FRAT1	404.461	47.12	-3.1023	1.1056e-69	2.8707e-68	TRUE
SWAP70	1929.03	938.013	-1.0407	1.1569e-69	3.001e-68	TRUE
FNDC3A	1709.53	3573.03	1.0642	1.196e-69	3.0994e-68	TRUE
TGS1	765.256	1659.16	1.1171	2.6326e-69	6.7817e-68	TRUE
ZBTB21	421.337	1151.83	1.45	3.97e-69	1.0217e-67	TRUE
IER3	992.052	2037.43	1.0388	4.8143e-69	1.2353e-67	TRUE
GABPB1	648.882	1516.75	1.2246	1.2691e-68	3.2437e-67	TRUE
LPIN1	1095.53	378.339	-1.5368	1.5277e-68	3.8932e-67	TRUE
TGFBRAP1	710.983	1635.06	1.2005	3.4763e-68	8.842e-67	TRUE
PDGFA	139.734	603.268	2.1107	4.3722e-68	1.1099e-66	TRUE
KSR1	2153.32	984.237	-1.1289	4.7433e-68	1.2029e-66	TRUE
SNX33	2252.21	1032.51	-1.1246	4.8298e-68	1.2237e-66	TRUE
HEATR3	1127.13	2409.19	1.0958	5.1815e-68	1.3115e-66	TRUE
HYAL1	1347.89	540.354	-1.3167	8.6944e-68	2.1943e-66	TRUE
CPEB4	855.417	1993.18	1.2207	1.0019e-67	2.5239e-66	TRUE
ZYX	2631.85	6772.3	1.3632	1.1189e-67	2.8157e-66	TRUE
ASNSD1	1568.3	3515.23	1.1648	1.3479e-67	3.3887e-66	TRUE
SRGAP2	1784.59	733.12	-1.2836	1.6424e-67	4.1214e-66	TRUE
NFYA	1346.88	2834.32	1.0741	1.8113e-67	4.5408e-66	TRUE
CBX7	673.542	164.906	-2.0316	1.8729e-67	4.6906e-66	TRUE
DENND2B	1405.43	571.125	-1.3014	3.1168e-67	7.7762e-66	TRUE
BCKDHB	1014.19	352.306	-1.5237	5.6339e-67	1.4043e-65	TRUE
WDR54	2022.2	934.177	-1.1138	5.7027e-67	1.4201e-65	TRUE
STS	880.992	2047.78	1.2168	8.0946e-67	2.0062e-65	TRUE
TMEM184A	931.088	2122.38	1.1888	1.0087e-66	2.4952e-65	TRUE
PPAN	1575.75	3955.76	1.3282	1.4864e-66	3.6699e-65	TRUE
CEP131	1973.01	832.163	-1.2458	1.8281e-66	4.4966e-65	TRUE
CTSD	19989.6	40215.8	1.0085	1.9839e-66	4.8753e-65	TRUE
KIF3C	1262.69	431.658	-1.548	2.3475e-66	5.7633e-65	TRUE
BORCS6	807.303	215.482	-1.9037	3.7668e-66	9.2221e-65	TRUE
SOCS7	498.659	1237.12	1.3099	5.3882e-66	1.3179e-64	TRUE
NDUFAF4	415.492	1148.82	1.468	6.2902e-66	1.5357e-64	TRUE
TNS2	2500.79	590.866	-2.0807	8.4126e-66	2.0519e-64	TRUE
CDK13	1244.81	2697.3	1.1147	1.0933e-65	2.6591e-64	TRUE
SHPK	803.693	1747.44	1.1208	1.1143e-65	2.7051e-64	TRUE
RPIA	543.626	1347.45	1.3104	1.2032e-65	2.9183e-64	TRUE
CTC1	1480.94	536.942	-1.462	1.3784e-65	3.3402e-64	TRUE
TRIM6	387.194	30.8469	-3.6692	1.9897e-65	4.8126e-64	TRUE
HDGFL2	4793.73	2386.01	-1.0059	2.5447e-65	6.1436e-64	TRUE
IL32	143.513	614.685	2.0977	2.8721e-65	6.9279e-64	TRUE
ATP8B2	770.692	205.249	-1.9058	2.8999e-65	6.9885e-64	TRUE
SHB	231.423	950.955	2.0367	3.2737e-65	7.8818e-64	TRUE
TMEM107	967.987	312.083	-1.6337	8.085e-65	1.9359e-63	TRUE
SF1	6135.88	12586.3	1.0364	9.7916e-65	2.3424e-63	TRUE
ZDHHC18	670.234	1731.62	1.3679	1.1902e-64	2.8369e-63	TRUE
PANX1	323.279	936.777	1.5334	1.495e-64	3.5473e-63	TRUE
RAB12	690.635	1580.41	1.1955	1.7218e-64	4.078e-63	TRUE
C21orf58	773.555	159.312	-2.2754	1.7273e-64	4.0873e-63	TRUE
SPINDOC	927.607	2036.02	1.1346	2.6606e-64	6.2673e-63	TRUE
NRF1	617.138	1430.72	1.2135	2.8152e-64	6.6255e-63	TRUE
JAG1	305.554	975.649	1.6742	2.8649e-64	6.7364e-63	TRUE
GPR183	324.972	959.09	1.5615	2.9368e-64	6.8992e-63	TRUE
PZP	709.976	209.865	-1.7599	4.2456e-64	9.9561e-63	TRUE
PDK2	1900.35	866.083	-1.1351	5.0563e-64	1.1804e-62	TRUE
IER3-5	1048.57	2184.53	1.0589	5.4497e-64	1.2711e-62	TRUE
PRKCE	282.53	915.753	1.6974	5.8009e-64	1.3518e-62	TRUE
AGPAT4	661.383	162.907	-2.0179	5.9867e-64	1.3939e-62	TRUE
ALPP	2454.58	1055.74	-1.2173	8.9647e-64	2.0817e-62	TRUE
PLXNB3	668.449	121.261	-2.4669	1.1368e-63	2.6352e-62	TRUE
ZNF689	543.951	1414.34	1.3784	1.8723e-63	4.3323e-62	TRUE
PYROXD1	890.704	2036.74	1.1929	3.1972e-63	7.3524e-62	TRUE
RBCK1	2452.04	4910.42	1.0016	3.7628e-63	8.638e-62	TRUE
C1QTNF1	510.277	1449.06	1.5057	4.6345e-63	1.0611e-61	TRUE
TJAP1	1317.75	3117.32	1.2416	5.1403e-63	1.1759e-61	TRUE
YARS2	1404.08	2820.75	1.0068	5.3865e-63	1.2311e-61	TRUE
PSG4	422.651	1090.35	1.3673	5.8202e-63	1.3278e-61	TRUE
RHPN1	1270.97	449.254	-1.5013	8.2363e-63	1.8727e-61	TRUE
RUNX1	952.145	2032.9	1.0942	9.4708e-63	2.1496e-61	TRUE
KIAA0895L	700.4	181.342	-1.9534	1.2972e-62	2.9392e-61	TRUE
NR1H3	1343.01	557.741	-1.2667	1.5344e-62	3.4735e-61	TRUE
TMEM209	943.119	1987.29	1.0746	1.6166e-62	3.6566e-61	TRUE
SELPLG	437.061	61.0939	-2.8478	2.2763e-62	5.1264e-61	TRUE
RMI2	1016.92	303.411	-1.748	2.2833e-62	5.1377e-61	TRUE
SPRED1	118.327	527.529	2.1552	2.379e-62	5.3485e-61	TRUE
HLA-B-6	839.724	1901.78	1.18	5.5346e-62	1.2369e-60	TRUE
TSPAN15	875.224	246.259	-1.8271	6.7983e-62	1.5154e-60	TRUE
METTL1	528.54	1237.37	1.2276	1.0537e-61	2.3388e-60	TRUE
NRP1	641.505	1467.54	1.1941	1.1971e-61	2.6548e-60	TRUE
CAPN15	2681.53	8037.01	1.5835	1.4172e-61	3.1323e-60	TRUE
SLC22A4	931.541	251.672	-1.8892	1.6705e-61	3.689e-60	TRUE
PHAF1	869.699	1874.41	1.1089	2.0715e-61	4.5708e-60	TRUE
DMBT1	47.7046	399.081	3.0643	2.3939e-61	5.2776e-60	TRUE
CCN3	202.797	690.577	1.7693	2.7806e-61	6.1107e-60	TRUE
CCDC142	739.115	1753.47	1.2469	3.0337e-61	6.6602e-60	TRUE
ITSN1	2035.56	1000.73	-1.025	3.6359e-61	7.9756e-60	TRUE
SNX8	1354.24	2962.74	1.1303	3.8968e-61	8.5405e-60	TRUE
PPDPFL	682.572	178.006	-1.9368	3.968e-61	8.6894e-60	TRUE
NKRF-2	692.257	1500.46	1.1165	7.6382e-61	1.6657e-59	TRUE
PHF2	1140.07	2370.85	1.0563	7.9291e-61	1.7277e-59	TRUE
TP53I3	533.118	118.935	-2.1616	8.785e-61	1.9126e-59	TRUE
BTG2	741.086	232.932	-1.6701	8.8286e-61	1.9205e-59	TRUE
GOLT1B	1349.01	2881.58	1.0955	1.0445e-60	2.2702e-59	TRUE
EXOC3L4	330.433	27.0984	-3.5925	1.0809e-60	2.3473e-59	TRUE
CXCL2	198.617	671.017	1.7563	1.1829e-60	2.5668e-59	TRUE
FAM83H	2875.85	6304.81	1.1323	2.3297e-60	5.026e-59	TRUE
ZNF768	1210.08	2816.36	1.2184	2.4595e-60	5.3016e-59	TRUE
TNFRSF10A	491.869	1168.93	1.2481	2.9298e-60	6.2895e-59	TRUE
LOC124903209	2388.9	1097.69	-1.1205	3.0499e-60	6.5419e-59	TRUE
CEMIP2	407.713	1056.27	1.3743	3.7232e-60	7.973e-59	TRUE
FAM217B	352.24	951.952	1.4351	4.2561e-60	9.0993e-59	TRUE
KRCC1	516.862	112.708	-2.1939	5.8789e-60	1.2548e-58	TRUE
TMEM184C	757.746	1667.94	1.1387	6.6913e-60	1.4259e-58	TRUE
TMEM39A	1110.22	2357.1	1.0861	6.7299e-60	1.433e-58	TRUE
PGPEP1	1134.81	451.915	-1.3277	7.4504e-60	1.5851e-58	TRUE
MINDY1	519.129	100.802	-2.3699	9.9998e-60	2.1257e-58	TRUE
CCNQ	584.091	1304.96	1.1597	1.2828e-59	2.7203e-58	TRUE
LOC105376944	347.21	42.6421	-3.0261	1.8926e-59	3.9941e-58	TRUE
EPC1	777.775	1743.87	1.166	2.0029e-59	4.2235e-58	TRUE
SLC5A6	1043.68	2129.33	1.0278	2.0807e-59	4.3838e-58	TRUE
BCL7B	1099.64	2323.71	1.0794	2.3582e-59	4.9646e-58	TRUE
ADORA2B	368.863	1000.27	1.4411	3.5826e-59	7.5241e-58	TRUE
MCOLN1	1601.71	694.116	-1.2061	4.8448e-59	1.015e-57	TRUE
MUL1	1149.93	2348.39	1.0304	5.357e-59	1.1215e-57	TRUE
IL1RAP	320.724	983.649	1.6149	6.5936e-59	1.3792e-57	TRUE
PARP14	253.152	869.411	1.7808	6.7547e-59	1.4107e-57	TRUE
SMIM14	959.411	314.836	-1.6074	9.7475e-59	2.0276e-57	TRUE
MSL2	763.077	1666.77	1.1272	1.0157e-58	2.1111e-57	TRUE
DSCC1	800.553	1699.15	1.0862	1.0648e-58	2.2114e-57	TRUE
FAM83H-2	2679.03	5968.5	1.1555	1.1108e-58	2.3033e-57	TRUE
GFPT2	952.491	1947.2	1.0322	2.2196e-58	4.5769e-57	TRUE
C5orf34	1399.33	611.599	-1.1933	2.4055e-58	4.9526e-57	TRUE
SULT1A1	2046.26	857.305	-1.254	3.1243e-58	6.4173e-57	TRUE
CHST10	434.81	1127.68	1.3759	3.7781e-58	7.748e-57	TRUE
ERF	2434.09	1089.02	-1.1598	4.0247e-58	8.2406e-57	TRUE
MR1	715.707	203.301	-1.8146	4.0529e-58	8.2919e-57	TRUE
SLC46A1	848.444	1889.55	1.1545	5.0503e-58	1.0324e-56	TRUE
GYPC	575.661	1377.61	1.2583	5.446e-58	1.1116e-56	TRUE
PLEC	26824.5	59796.3	1.1565	6.1618e-58	1.2558e-56	TRUE
DCN	576.541	152.33	-1.9202	6.1749e-58	1.2574e-56	TRUE
WDR19	1352.33	594.339	-1.1878	6.6053e-58	1.343e-56	TRUE
RNF185	779.661	1634.08	1.0683	9.3067e-58	1.8878e-56	TRUE
PLAC8	624.869	1597.46	1.355	9.9035e-58	2.0042e-56	TRUE
LIN7C	576.193	1345.85	1.2238	1.256e-57	2.5392e-56	TRUE
MT2A	4922.43	12079.7	1.2954	1.2566e-57	2.5392e-56	TRUE
RREB1	1507.58	3048.18	1.0157	1.726e-57	3.4795e-56	TRUE
KLRG1	378.878	46.9146	-3.0166	2.5527e-57	5.1421e-56	TRUE
CAP2	908.253	300.072	-1.5941	2.7287e-57	5.4925e-56	TRUE
NT5DC3	300.302	852.344	1.5061	3.732e-57	7.5061e-56	TRUE
CSTF3	1843.35	694.74	-1.4066	3.7656e-57	7.5679e-56	TRUE
YTHDF3	1159.37	2345.63	1.0174	5.3218e-57	1.0679e-55	TRUE
GYS1	2376.89	998.986	-1.2497	5.4893e-57	1.1007e-55	TRUE
PTCH1	486.624	101.736	-2.2546	6.7355e-57	1.3485e-55	TRUE
JUNB	12025.7	5479.91	-1.1337	9.8561e-57	1.9672e-55	TRUE
B3GNT5	581.995	1444.62	1.3118	1.0939e-56	2.1818e-55	TRUE
SH3RF1	351.342	906.608	1.3669	1.175e-56	2.3417e-55	TRUE
MFSD3	1686.78	783.342	-1.1057	1.1778e-56	2.3455e-55	TRUE
PPFIA4	385.715	45.8422	-3.0691	1.2051e-56	2.398e-55	TRUE
RLF	723.417	1721.65	1.2514	1.3746e-56	2.7331e-55	TRUE
FOXP1	1062.79	434.861	-1.2885	1.4114e-56	2.8042e-55	TRUE
AMMECR1L	653.745	1417.38	1.1174	1.4947e-56	2.9653e-55	TRUE
IQCB1	725.226	1530.22	1.0768	1.583e-56	3.138e-55	TRUE
WNT7B	79.2803	436.54	2.4591	1.7051e-56	3.3775e-55	TRUE
CASP14	455.935	84.9491	-2.4174	1.8803e-56	3.7218e-55	TRUE
BRD4	1998.39	4212.66	1.0757	1.915e-56	3.7876e-55	TRUE
ZNF84	403.058	1068.87	1.4092	2.1562e-56	4.2613e-55	TRUE
ATF5	548.169	1493.28	1.4445	2.4352e-56	4.8055e-55	TRUE
PIGQ	2506.17	994.729	-1.3329	2.9698e-56	5.8429e-55	TRUE
C12orf43	692.441	1470.5	1.087	3.0373e-56	5.9712e-55	TRUE
PTPN3	705.325	1468.89	1.0579	3.668e-56	7.1894e-55	TRUE
FBXO45	787.933	1754.97	1.156	3.6825e-56	7.2125e-55	TRUE
DAB2IP	1292.61	380.986	-1.7602	4.2578e-56	8.3144e-55	TRUE
PIF1	571.002	142.432	-2.0059	4.9342e-56	9.6207e-55	TRUE
POLR1F	877.381	1885.01	1.1031	4.9776e-56	9.6982e-55	TRUE
LMBRD2	1622.09	676.484	-1.2595	5.9063e-56	1.1482e-54	TRUE
PAK1IP1	691.787	1488.51	1.106	6.0788e-56	1.1808e-54	TRUE
BMP2	783.414	1623.74	1.0507	6.1776e-56	1.1991e-54	TRUE
HECW1	327.982	39.8797	-3.0315	7.2436e-56	1.403e-54	TRUE
ANXA8	1177.39	469.051	-1.3274	8.2874e-56	1.6027e-54	TRUE
LPCAT3	1646.88	772.581	-1.0932	1.2286e-55	2.369e-54	TRUE
AHR	488.599	1156.46	1.2423	1.2299e-55	2.3698e-54	TRUE
CHERP	2441.47	5469.85	1.1636	1.794e-55	3.4441e-54	TRUE
THUMPD2	697.708	1462.31	1.0682	1.9415e-55	3.7245e-54	TRUE
IL6R	387.839	1013.03	1.3844	3.345e-55	6.3934e-54	TRUE
CEP44	1090.52	444.255	-1.2968	3.7002e-55	7.0672e-54	TRUE
EPHA5	417.53	68.1794	-2.6209	7.6301e-55	1.4478e-53	TRUE
BCL6	1377.6	600.442	-1.1974	8.6266e-55	1.6357e-53	TRUE
CENPE	2108.89	927.268	-1.1858	9.0733e-55	1.7191e-53	TRUE
ARHGAP26	426.57	1095.45	1.3593	9.4202e-55	1.7836e-53	TRUE
SMIM13	953.184	2038.24	1.097	1.0585e-54	2.0012e-53	TRUE
EREG	105.276	505.165	2.2605	1.2164e-54	2.2981e-53	TRUE
SLC1A3	1027	2062.75	1.007	1.268e-54	2.392e-53	TRUE
KIAA1586	442.135	1128.02	1.3508	1.2925e-54	2.4365e-53	TRUE
CNIH1	2229.66	4478.66	1.0068	1.3079e-54	2.4639e-53	TRUE
TCP11L1	619.204	178.1	-1.7982	1.621e-54	3.0493e-53	TRUE
HAUS2	832.107	1721.44	1.049	1.7688e-54	3.3249e-53	TRUE
TMEM101	1266.07	524.513	-1.2707	2.0651e-54	3.879e-53	TRUE
CORO6	906.603	258.588	-1.8069	2.2899e-54	4.2982e-53	TRUE
C12orf29	618.856	1381	1.1569	2.8097e-54	5.2512e-53	TRUE
TSHZ2	365.689	50.3792	-2.8573	6.9715e-54	1.2983e-52	TRUE
SAC3D1	1532.8	672.75	-1.188	9.0316e-54	1.676e-52	TRUE
NHSL1	207.743	681.972	1.717	1.0071e-53	1.8675e-52	TRUE
OTUD6B	487.166	1230.07	1.3375	1.0117e-53	1.8748e-52	TRUE
RNF25	830.342	1674.36	1.0109	1.0834e-53	2.0034e-52	TRUE
PHYHIP	1126.86	382.919	-1.555	1.091e-53	2.016e-52	TRUE
C19orf25	888.396	342.328	-1.3774	1.2575e-53	2.317e-52	TRUE
PRDM4	578.022	1261.02	1.1257	1.3206e-53	2.4316e-52	TRUE
TNFAIP8L1	460.163	103.701	-2.1519	1.3326e-53	2.4521e-52	TRUE
EIF1AD	761.573	1654.8	1.1202	1.3486e-53	2.4798e-52	TRUE
SH3BGRL3	1578.25	742.9	-1.0882	1.6996e-53	3.1208e-52	TRUE
DOHH	669.426	1604.13	1.2609	1.8423e-53	3.3804e-52	TRUE
ETAA1	1352.6	538.957	-1.3251	2.3593e-53	4.3199e-52	TRUE
KDELR3	541.563	1263.58	1.2237	2.3862e-53	4.3662e-52	TRUE
HOMEZ	550.507	145.452	-1.9198	2.5912e-53	4.7346e-52	TRUE
MXI1	1253.5	558.842	-1.1668	2.8096e-53	5.13e-52	TRUE
ADGRG3	35.9856	348.451	3.2652	2.935e-53	5.3478e-52	TRUE
BOLA1	675.754	189.63	-1.8317	3.2824e-53	5.9725e-52	TRUE
CABCOCO1	376.905	53.845	-2.7988	3.6986e-53	6.7251e-52	TRUE
NIPSNAP3A	646.745	183.024	-1.8208	6.5718e-53	1.1933e-51	TRUE
BRD2-3	468.949	1097.9	1.226	8.6015e-53	1.5575e-51	TRUE
HCP5-3	336.343	53.6734	-2.6483	1.0611e-52	1.9186e-51	TRUE
NRP2	905.138	1837.59	1.0221	1.1785e-52	2.1281e-51	TRUE
PDZK1	349.77	47.2403	-2.8903	2.2522e-52	4.0389e-51	TRUE
PITPNB	1943.24	3900.65	1.0058	2.3847e-52	4.2736e-51	TRUE
DPH7	801.53	1751.07	1.127	4.2735e-52	7.6324e-51	TRUE
SOCS7-2	394.312	978.526	1.3106	4.3156e-52	7.7025e-51	TRUE
KCNK5	308.818	824.994	1.4164	5.634e-52	1.0042e-50	TRUE
RNASET2	265.728	758.582	1.5116	5.7508e-52	1.0243e-50	TRUE
CLK3	2264.31	1007.04	-1.17	6.8363e-52	1.2152e-50	TRUE
MRPL1	309.898	849.223	1.4541	7.5692e-52	1.3436e-50	TRUE
KATNB1	2141.53	875.421	-1.2899	8.7668e-52	1.552e-50	TRUE
TCF4	457.232	89.7539	-2.3432	1.0041e-51	1.7751e-50	TRUE
NECAP1	625.008	1298.29	1.0544	1.7001e-51	2.9976e-50	TRUE
OTUD4	873.12	1844.74	1.0795	1.8108e-51	3.1905e-50	TRUE
FRMD8	3941.09	1816.46	-1.1164	1.8797e-51	3.3074e-50	TRUE
PARP12	540.775	1173.01	1.1173	2.1925e-51	3.8527e-50	TRUE
LOC124902471	23.8577	268.933	3.4895	3.3202e-51	5.8186e-50	TRUE
SACS	1113.02	2576.42	1.2117	3.8694e-51	6.7719e-50	TRUE
ANKRD16	145.988	578.269	1.9896	4.0765e-51	7.1296e-50	TRUE
TBX18	1348.1	604.254	-1.1556	4.5902e-51	8.0121e-50	TRUE
PSRC1	1582.08	789.336	-1.0039	5.0581e-51	8.8228e-50	TRUE
NKRF	666.84	1410.3	1.0808	6.3282e-51	1.1016e-49	TRUE
CXCL8	16.6472	265.589	3.9968	7.2885e-51	1.2654e-49	TRUE
KRT15	352.81	34.5448	-3.3475	7.3032e-51	1.2671e-49	TRUE
SHQ1	564.872	1224.4	1.1159	7.4219e-51	1.286e-49	TRUE
SERPINB8	209.426	726.133	1.7955	9.4419e-51	1.6328e-49	TRUE
CREB3L4	1255.39	582.087	-1.1104	1.0824e-50	1.8706e-49	TRUE
HPS6	1063.4	2184.68	1.0396	1.1238e-50	1.9408e-49	TRUE
PLAT	383.723	76.6544	-2.3233	1.2986e-50	2.2368e-49	TRUE
NIPA1-2	579.885	1284.13	1.1473	1.4583e-50	2.5069e-49	TRUE
PWWP2A	702.896	1525.79	1.1169	1.7671e-50	3.0337e-49	TRUE
KMT2D	5020.95	10520.8	1.067	1.9488e-50	3.3435e-49	TRUE
SLC25A35	815.301	300.647	-1.4379	2.0061e-50	3.4396e-49	TRUE
ARRDC1-AS1	626.183	199.355	-1.6498	2.061e-50	3.5314e-49	TRUE
ZSCAN25	512.703	1214.09	1.242	2.1687e-50	3.7111e-49	TRUE
FOXL2NB	520.379	133.552	-1.9597	3.3115e-50	5.6481e-49	TRUE
ATF6B-4	1396.7	605.597	-1.205	5.3903e-50	9.1519e-49	TRUE
CDK19	972.668	395.419	-1.2968	5.821e-50	9.8704e-49	TRUE
VSIR	65.1455	432.449	2.7242	6.0998e-50	1.0336e-48	TRUE
DCUN1D2	519.111	1313.95	1.3397	7.1799e-50	1.2159e-48	TRUE
ZNF75D	549.031	130.894	-2.0704	7.5487e-50	1.2767e-48	TRUE
ADAMTS10	1048.84	273.846	-1.9376	9.4654e-50	1.5988e-48	TRUE
C1RL	897.592	337.506	-1.4102	1.1454e-49	1.9322e-48	TRUE
PAG1	75.3897	401.56	2.4133	1.2339e-49	2.0801e-48	TRUE
ISOC1	618.835	1307.85	1.079	1.4312e-49	2.4096e-48	TRUE
ASB9	306.369	38.842	-2.9705	1.4362e-49	2.4165e-48	TRUE
RAB11FIP3	700.344	1659.27	1.2444	1.5252e-49	2.5629e-48	TRUE
ERBB2	1933.31	914.92	-1.0795	1.5755e-49	2.6457e-48	TRUE
B3GALT6	829.511	1801.55	1.1198	1.7306e-49	2.9026e-48	TRUE
CAT	1393.36	662.722	-1.074	2.2725e-49	3.8041e-48	TRUE
PTK6	789.502	247.188	-1.6754	2.7548e-49	4.6085e-48	TRUE
MEF2D	1341.16	652.007	-1.0396	4.5931e-49	7.6592e-48	TRUE
FAM167A	469.755	1050.22	1.1615	4.7647e-49	7.9403e-48	TRUE
BAIAP2	1019.78	2477.99	1.2808	5.0764e-49	8.4382e-48	TRUE
XPO4	929.004	1897.34	1.0296	5.7282e-49	9.5095e-48	TRUE
LYN	565.697	1264.98	1.1622	6.8158e-49	1.1301e-47	TRUE
BBC3	579.507	149.38	-1.9503	9.1556e-49	1.5161e-47	TRUE
LONRF3	255.139	718.584	1.4938	9.1931e-49	1.5213e-47	TRUE
CLCF1	168.752	562.005	1.7364	9.5999e-49	1.5877e-47	TRUE
ERCC5	2025.06	867.506	-1.2241	1.1535e-48	1.9042e-47	TRUE
C1RL-2	883.868	330.18	-1.4194	1.5001e-48	2.4684e-47	TRUE
ZBTB2	612.413	1313.39	1.0994	1.514e-48	2.4882e-47	TRUE
GPAT3	84.4845	400.361	2.2451	1.804e-48	2.961e-47	TRUE
SARM1	347.365	982.898	1.5021	1.825e-48	2.9936e-47	TRUE
CORO1B	2329.87	1116.51	-1.06	1.8522e-48	3.0364e-47	TRUE
PCGF6	538.439	1164.08	1.1115	2.4618e-48	4.0281e-47	TRUE
FBXO8	686.953	240.79	-1.5132	2.5289e-48	4.1353e-47	TRUE
GADD45A	640.703	1378.56	1.1051	2.6424e-48	4.3182e-47	TRUE
EFHC1	1002.29	422.225	-1.2453	2.6496e-48	4.3273e-47	TRUE
CHD1	468.113	1128.19	1.2708	2.6831e-48	4.3792e-47	TRUE
DYNC2H1	1403.55	658.131	-1.0923	2.9783e-48	4.855e-47	TRUE
MEF2D-2	1269.17	603.377	-1.072	3.6222e-48	5.8863e-47	TRUE
DLGAP5	2068.49	1022.86	-1.0165	4.2529e-48	6.9025e-47	TRUE
TGFBR1	978.442	1968.57	1.0085	4.3889e-48	7.1189e-47	TRUE
ATF6B-2	1317.35	575.857	-1.1934	6.0445e-48	9.7619e-47	TRUE
CALML4	424.377	1054.46	1.3111	6.3684e-48	1.0279e-46	TRUE
CBLL1	638.445	1408.36	1.1418	6.5326e-48	1.0537e-46	TRUE
NSMAF	653.206	1374.23	1.073	6.608e-48	1.0652e-46	TRUE
PAK1IP1-2	645.839	1370.12	1.0854	7.5757e-48	1.2197e-46	TRUE
SHKBP1	1770.03	810.075	-1.127	8.1135e-48	1.3047e-46	TRUE
TSPYL4	790.67	282.53	-1.4882	9.2523e-48	1.486e-46	TRUE
C2orf74-DT	610.814	204.615	-1.5791	9.8296e-48	1.5777e-46	TRUE
SIX5	1316.09	455.359	-1.5318	1.0099e-47	1.6199e-46	TRUE
FNIP1	625.905	1303.59	1.0583	1.0717e-47	1.717e-46	TRUE
MAGEF1	1441.64	677.633	-1.0882	1.4965e-47	2.3946e-46	TRUE
GPAM	405.225	942.277	1.2182	1.6671e-47	2.6628e-46	TRUE
CAMSAP3	1129.2	428.159	-1.3989	1.824e-47	2.9098e-46	TRUE
ZNF385A	1962.33	730.879	-1.4247	2.3435e-47	3.7318e-46	TRUE
RCAN3	728.264	234.063	-1.6327	2.7213e-47	4.3281e-46	TRUE
RAB11FIP3-2	631.415	1524.97	1.2722	3.0994e-47	4.9234e-46	TRUE
SNHG14	1772.99	872.874	-1.0233	3.4202e-47	5.4248e-46	TRUE
SLC10A3	1092.88	2309.47	1.0787	5.586e-47	8.7986e-46	TRUE
ZSWIM5	348.438	63.5466	-2.4547	5.768e-47	9.0744e-46	TRUE
MIER3	214.448	752.41	1.8078	5.932e-47	9.3267e-46	TRUE
GJB3	168.572	701.004	2.0553	7.563e-47	1.1863e-45	TRUE
PLD6	179.538	636.985	1.8258	9.6963e-47	1.5172e-45	TRUE
FAM214A	676.588	238.542	-1.506	9.8459e-47	1.5397e-45	TRUE
TNFAIP3	65.1655	360.547	2.4663	1.4704e-46	2.2953e-45	TRUE
LOC102724023	1296.74	630.339	-1.0403	1.571e-46	2.4494e-45	TRUE
GPR157	326.406	811.948	1.3142	1.579e-46	2.4605e-45	TRUE
FOXF2	689.996	1621.54	1.2333	1.8899e-46	2.9414e-45	TRUE
MIR210HG	327.536	56.2556	-2.5453	2.6118e-46	4.06e-45	TRUE
EED	1085.19	2178.53	1.0054	2.7869e-46	4.3271e-45	TRUE
PBDC1	452.867	1112.17	1.2969	2.8287e-46	4.3895e-45	TRUE
PIGV	530.128	164.786	-1.6863	2.9992e-46	4.6486e-45	TRUE
PFKFB4	916.85	373.741	-1.2936	3.1072e-46	4.813e-45	TRUE
NAGLU	1605.37	732.649	-1.1308	3.1917e-46	4.941e-45	TRUE
NEURL1B	848.366	339.205	-1.3227	3.5909e-46	5.5458e-45	TRUE
KDM5B	583.362	157.949	-1.8797	4.541e-46	7.009e-45	TRUE
TMEM140	297.101	788.238	1.4087	4.6165e-46	7.1213e-45	TRUE
MXD3	949.675	358.961	-1.4049	4.7988e-46	7.3983e-45	TRUE
LIFR	397.117	1083.81	1.4507	4.8122e-46	7.4145e-45	TRUE
SRGAP2C	765.589	303.058	-1.3368	6.1605e-46	9.4808e-45	TRUE
TMEM115	1245.31	2583.03	1.0522	9.0786e-46	1.3931e-44	TRUE
RCE1	330.702	858.962	1.3758	1.0004e-45	1.5342e-44	TRUE
FAT4	506.467	88.9213	-2.5209	1.1379e-45	1.743e-44	TRUE
BDKRB2	353.885	853.097	1.2693	1.2393e-45	1.8927e-44	TRUE
MON1A	413.014	955.23	1.2085	1.4528e-45	2.2162e-44	TRUE
SFMBT1	484.845	1059.2	1.1269	1.6141e-45	2.4608e-44	TRUE
GXYLT1	715.038	1435.89	1.0061	1.6384e-45	2.4965e-44	TRUE
TP53INP1	324.093	58.2373	-2.4738	1.8491e-45	2.8158e-44	TRUE
FAM227A	563.623	168.097	-1.7432	1.9073e-45	2.9011e-44	TRUE
ATF6B	1329.75	587.154	-1.1789	2.1105e-45	3.2083e-44	TRUE
ZNF202	290.869	757.51	1.381	2.1135e-45	3.2111e-44	TRUE
MIR1915HG	342.153	65.6483	-2.3772	2.2502e-45	3.4148e-44	TRUE
LINC02732	260.283	12.8067	-4.3226	2.38e-45	3.6075e-44	TRUE
SLC2A6	1361.41	576.853	-1.2395	2.803e-45	4.2437e-44	TRUE
ERFE	99.4608	449.827	2.1741	2.9506e-45	4.4621e-44	TRUE
DUSP5	92.5659	440.425	2.2489	2.9726e-45	4.4902e-44	TRUE
ADAMTS4	380.861	61.6523	-2.6288	3.504e-45	5.2898e-44	TRUE
HERC3	1034.24	401.123	-1.363	4.0515e-45	6.1093e-44	TRUE
DLG3	1222.2	565.874	-1.1104	5.1296e-45	7.7171e-44	TRUE
RGS2	725.815	1560.4	1.1047	5.1876e-45	7.8e-44	TRUE
FAM124A	536.384	152.623	-1.8124	5.2857e-45	7.9428e-44	TRUE
FAM167A-2	472.288	1017.12	1.1066	5.3226e-45	7.9892e-44	TRUE
ATP6V0A2	841.947	1684.58	1.0006	5.6047e-45	8.4029e-44	TRUE
TAF3	448.671	1022.32	1.1874	6.7258e-45	1.0078e-43	TRUE
KLF2	76.2069	383.544	2.331	7.0009e-45	1.0484e-43	TRUE
HAUS3	450.762	1005.37	1.158	7.8477e-45	1.1739e-43	TRUE
SLC2A6-2	1330.65	560.297	-1.2479	8.8429e-45	1.3212e-43	TRUE
ABHD3	1667.49	794.864	-1.0683	9.6234e-45	1.437e-43	TRUE
ZNF574	372.485	950.039	1.3505	9.7539e-45	1.4557e-43	TRUE
MTMR11	853.953	346.411	-1.3019	1.0202e-44	1.5209e-43	TRUE
TMEM60	711.397	221.61	-1.6834	1.3246e-44	1.9701e-43	TRUE
KCNJ12	161.995	566.253	1.8046	1.4535e-44	2.1557e-43	TRUE
CDKN1B	1523.72	733.4	-1.0564	1.8265e-44	2.6997e-43	TRUE
WNT9A	182.986	569.253	1.6382	2.3347e-44	3.4431e-43	TRUE
RSRP1	1868.93	924.389	-1.0164	3.4689e-44	5.087e-43	TRUE
TMEM139	690.675	155.179	-2.1624	4.0126e-44	5.8679e-43	TRUE
FASTKD5	889.658	1797.12	1.0157	4.515e-44	6.5952e-43	TRUE
FARS2	1436.15	713.889	-1.0071	5.2389e-44	7.6312e-43	TRUE
PRDM2	389.026	903.313	1.2153	5.6904e-44	8.2844e-43	TRUE
SLC25A25	602.071	1250.77	1.0545	6.1101e-44	8.8905e-43	TRUE
CNGB1	301.373	52.2752	-2.5214	6.3848e-44	9.2798e-43	TRUE
ATXN7L2	240.325	844.359	1.811	6.8139e-44	9.8979e-43	TRUE
MAGOH	1108.93	2264.54	1.0307	7.2249e-44	1.0483e-42	TRUE
FAM13A	699.766	261.658	-1.4183	1.0038e-43	1.4533e-42	TRUE
NXT1	808.224	1700.72	1.0738	1.3851e-43	2.001e-42	TRUE
ACOT1	603.593	163.518	-1.8855	1.4716e-43	2.1247e-42	TRUE
GIPR	246.159	27.459	-3.1625	1.6263e-43	2.3441e-42	TRUE
DHX34	1239.38	2634.22	1.0874	2.1674e-43	3.1155e-42	TRUE
AMDHD2	1534.56	744.052	-1.0437	2.2458e-43	3.2246e-42	TRUE
KRT19	237.28	22.0889	-3.4126	3.196e-43	4.5789e-42	TRUE
PPP1R35	1128.85	418.122	-1.4332	3.76e-43	5.3811e-42	TRUE
TMEM185B	617.401	1282.4	1.0556	3.8496e-43	5.5033e-42	TRUE
TRIM2	942.012	421.54	-1.1617	8.0926e-43	1.1525e-41	TRUE
KCNJ18	152.709	529.802	1.7977	8.3674e-43	1.191e-41	TRUE
ZNF584	368.244	934.192	1.3426	1.0381e-42	1.476e-41	TRUE
ANXA8-2	1110.39	541.582	-1.0347	1.1484e-42	1.6319e-41	TRUE
ATPSCKMT	600.627	1300.9	1.1146	1.5777e-42	2.237e-41	TRUE
PTPRE	353.961	829.781	1.2299	2.0011e-42	2.8312e-41	TRUE
DBF4B	1371.99	611.956	-1.1652	2.1472e-42	3.0364e-41	TRUE
NKX2-5	394.334	1047.24	1.4092	2.8745e-42	4.0626e-41	TRUE
LOC100130872	862.138	295.027	-1.5475	2.9148e-42	4.1174e-41	TRUE
NSMF	4270.25	9329.61	1.1273	3.2015e-42	4.5175e-41	TRUE
KREMEN1	602.942	214.831	-1.4862	3.2732e-42	4.6137e-41	TRUE
USPL1	416.628	977.14	1.231	4.1255e-42	5.7901e-41	TRUE
ENC1	27.9185	250.344	3.1675	6.2889e-42	8.7886e-41	TRUE
GATD3	1199.09	591.231	-1.0202	6.2868e-42	8.7886e-41	TRUE
SETMAR	689.634	1504.47	1.1267	7.2737e-42	1.0154e-40	TRUE
DEPDC7	787.206	310.385	-1.3422	7.6507e-42	1.0675e-40	TRUE
SPEG	1146.51	339.091	-1.7561	8.6506e-42	1.2044e-40	TRUE
MOK	692.31	1448.76	1.0654	8.6862e-42	1.2087e-40	TRUE
ATF6B-3	1227.85	546.675	-1.1667	8.8631e-42	1.232e-40	TRUE
UBALD2	2448.43	1134.69	-1.1099	9.2923e-42	1.2903e-40	TRUE
PRKCD	1565.4	746.503	-1.0674	1.0506e-41	1.4558e-40	TRUE
LRRC57	382.469	898.036	1.2301	1.1295e-41	1.5626e-40	TRUE
NDUFA4L2	733.929	221.941	-1.7284	1.1529e-41	1.5941e-40	TRUE
MAP3K12	835.664	311.762	-1.4208	1.458e-41	2.0138e-40	TRUE
ANO8	1349.06	520.528	-1.3739	1.8122e-41	2.4925e-40	TRUE
DHX35	533.469	1080.9	1.0189	1.901e-41	2.6133e-40	TRUE
CD68	503.77	1066.6	1.0811	1.9094e-41	2.6236e-40	TRUE
COL6A2	967.462	2118.62	1.1307	2.0955e-41	2.874e-40	TRUE
PNRC2	3908.01	1942.95	-1.0087	2.4533e-41	3.3602e-40	TRUE
ARNTL	1014.31	473.112	-1.102	2.9294e-41	4.006e-40	TRUE
PATZ1	933.365	1879.52	1.0097	3.0802e-41	4.2078e-40	TRUE
TSC22D2	621.509	1297.28	1.0607	3.3248e-41	4.5373e-40	TRUE
METTL3	1176.72	566.715	-1.0541	3.441e-41	4.6933e-40	TRUE
LOC102723324	345.77	68.908	-2.3211	3.4503e-41	4.7011e-40	TRUE
STPG1	448.534	136.882	-1.7125	4.0912e-41	5.5656e-40	TRUE
FAM222A	122.227	511.95	2.0701	5.4231e-41	7.3509e-40	TRUE
CNTRL	784.476	297.413	-1.4026	5.45e-41	7.3834e-40	TRUE
NUDT18	244.995	26.1893	-3.2416	5.4992e-41	7.4463e-40	TRUE
DES	518.913	164.581	-1.6576	5.5736e-41	7.5431e-40	TRUE
HIVEP3	62.9345	333.439	2.4023	6.4029e-41	8.6475e-40	TRUE
CTU2	581.402	1293.49	1.155	8.214e-41	1.1054e-39	TRUE
DDIAS	529.089	1165.61	1.1398	8.3751e-41	1.1265e-39	TRUE
PYGO1	174.525	549.664	1.6575	8.4867e-41	1.1409e-39	TRUE
HOXC4	616.024	148.281	-2.0503	1.4404e-40	1.9226e-39	TRUE
THAP4	1452.13	2918.25	1.0064	1.9858e-40	2.6396e-39	TRUE
PDE9A	494.743	1054.4	1.0914	2.3914e-40	3.1756e-39	TRUE
RASSF7	471.773	141.153	-1.7426	2.6631e-40	3.531e-39	TRUE
IRF1	551.563	1128.75	1.0329	2.6727e-40	3.542e-39	TRUE
RNF43	654.643	229.215	-1.5127	2.7475e-40	3.6392e-39	TRUE
B9D1	911.474	399.827	-1.1904	3.2419e-40	4.2898e-39	TRUE
MLLT3	723.295	282.189	-1.3588	3.5969e-40	4.7547e-39	TRUE
CSF1R	414.5	88.5275	-2.234	3.6574e-40	4.8322e-39	TRUE
NEU1-7	702.235	291.675	-1.2679	4.2935e-40	5.6641e-39	TRUE
ST3GAL1	543.848	1089.6	1.0035	4.3077e-40	5.6799e-39	TRUE
JPH2	796.564	207.443	-1.9446	5.1974e-40	6.8427e-39	TRUE
JUND	4282.24	1628.12	-1.3947	5.3618e-40	7.0556e-39	TRUE
INPP5J	464.469	118.284	-1.9725	5.6832e-40	7.471e-39	TRUE
PPFIA3	709.65	236.524	-1.5872	6.6408e-40	8.721e-39	TRUE
TRADD	712.066	285.352	-1.3182	1.261e-39	1.6494e-38	TRUE
SMN2	498.945	1066.63	1.0964	3.5415e-39	4.5932e-38	TRUE
BTN2A2	348.612	83.8947	-2.0587	4.3169e-39	5.5878e-38	TRUE
ASAP3	1100.46	493.542	-1.1565	4.3939e-39	5.6847e-38	TRUE
RAB26	1504.36	733.459	-1.0354	4.7677e-39	6.1652e-38	TRUE
LINC01943	375.538	100.467	-1.9023	4.8239e-39	6.2349e-38	TRUE
NIPA1	520.435	1144.32	1.1363	5.2906e-39	6.8313e-38	TRUE
MAP6D1	106.103	389.406	1.8783	5.547e-39	7.1553e-38	TRUE
TMEM129	1076.75	502.747	-1.0965	6.3719e-39	8.2072e-38	TRUE
FOXO6	324.683	67.5182	-2.264	7.0557e-39	9.0834e-38	TRUE
BMF	257.211	4.35786	-5.8513	8.734e-39	1.1228e-37	TRUE
EEA1	1066.74	438.938	-1.2835	9.9433e-39	1.2769e-37	TRUE
ACCS	368.825	85.5154	-2.1055	1.0156e-38	1.3036e-37	TRUE
KLHL11	533.998	1100.57	1.0442	1.1683e-38	1.4981e-37	TRUE
SIAH2	832.778	1748.87	1.0701	1.1813e-38	1.5134e-37	TRUE
NABP1	480.73	1012.13	1.0742	1.3205e-38	1.6884e-37	TRUE
MPP3	341.503	927.518	1.4419	1.3369e-38	1.7076e-37	TRUE
ARHGEF37	258.331	28.9776	-3.1704	1.6562e-38	2.1104e-37	TRUE
LOC101928034	473.526	152.305	-1.6386	2.103e-38	2.6745e-37	TRUE
PRDM1	1000.06	455.585	-1.1337	2.155e-38	2.7392e-37	TRUE
FOXO6-2	376.637	80.5908	-2.2203	2.847e-38	3.6101e-37	TRUE
TTC19	808.074	1749.1	1.1141	3.063e-38	3.8821e-37	TRUE
EHHADH	299.559	59.3956	-2.3326	3.3685e-38	4.2631e-37	TRUE
MPZL2	774.716	314.389	-1.3006	3.5165e-38	4.4483e-37	TRUE
SMARCA1	922.036	379.507	-1.2807	3.9335e-38	4.9637e-37	TRUE
NEU1	672.675	282.067	-1.2541	4.4916e-38	5.6571e-37	TRUE
LOC124902871	288.985	44.4865	-2.7075	5.7859e-38	7.2698e-37	TRUE
NEU1-2	673.337	282.839	-1.2518	7.108e-38	8.9181e-37	TRUE
ZC3H8	499.661	1018.9	1.0288	7.3852e-38	9.2614e-37	TRUE
ITFG2	380.668	926.923	1.2834	7.669e-38	9.6127e-37	TRUE
TMEM158	90.9648	397.869	2.1291	7.8739e-38	9.8601e-37	TRUE
OLFML3	248.98	32.4938	-2.923	8.3533e-38	1.0445e-36	TRUE
AP2A1	4791.87	2327.8	-1.0416	9.4102e-38	1.1739e-36	TRUE
BAZ2B	601.27	200.797	-1.5783	1.0715e-37	1.3348e-36	TRUE
TMEM14A	916.031	419.652	-1.1251	1.2011e-37	1.4941e-36	TRUE
SPACA6	222.909	31.1387	-2.8461	1.2689e-37	1.5777e-36	TRUE
FBXO31	483.01	1049.97	1.1197	1.3546e-37	1.6833e-36	TRUE
ARHGEF9	1015.9	457.189	-1.1505	1.6149e-37	2.003e-36	TRUE
ING4	717.931	274.835	-1.3872	2.1823e-37	2.7031e-36	TRUE
ZNF668	648.685	1395.03	1.1043	2.3467e-37	2.9039e-36	TRUE
ASAH2B	307.738	729.307	1.2433	2.7111e-37	3.3469e-36	TRUE
PAQR4	2198.06	1047.31	-1.0687	3.4204e-37	4.2106e-36	TRUE
EIF3J-DT	379.682	94.5998	-2.0073	3.7687e-37	4.635e-36	TRUE
HCN3	570.308	215.904	-1.4007	4.9339e-37	6.0453e-36	TRUE
OGFOD2	996.556	463.047	-1.1038	5.1093e-37	6.2484e-36	TRUE
SNCA	1191.66	551.963	-1.1111	5.4666e-37	6.6823e-36	TRUE
NEU1-6	661.436	279.133	-1.2453	6.4068e-37	7.8097e-36	TRUE
FAM210B	761.477	306.181	-1.3151	7.7448e-37	9.4276e-36	TRUE
TIGD5	359.706	846.104	1.2342	8.2298e-37	1.0013e-35	TRUE
SPSB2	517.468	169.975	-1.6062	9.2038e-37	1.1188e-35	TRUE
NEU1-8	657.887	278.035	-1.2431	1.0569e-36	1.2829e-35	TRUE
SLC23A2	594.016	1220.43	1.0385	1.2374e-36	1.5007e-35	TRUE
WRN	781.185	1579.23	1.0165	1.2971e-36	1.5723e-35	TRUE
LOC124904077	117.623	399.098	1.7614	1.4268e-36	1.7288e-35	TRUE
LOC124903391	408.012	125.464	-1.7016	1.5486e-36	1.8746e-35	TRUE
GAS1RR	223.803	30.5128	-2.8716	1.6746e-36	2.0253e-35	TRUE
LINC01843	247.611	31.997	-2.9525	1.7341e-36	2.0963e-35	TRUE
ZNF45	262.485	674.103	1.3619	2.0647e-36	2.4936e-35	TRUE
ASAP3-2	1053.4	476.428	-1.144	2.1791e-36	2.6281e-35	TRUE
MFHAS1	217.087	567.702	1.3873	2.2278e-36	2.6844e-35	TRUE
ASB16	235.668	30.0921	-2.9545	2.3122e-36	2.7847e-35	TRUE
SAP30-DT	283.061	50.088	-2.5018	2.5064e-36	3.0172e-35	TRUE
C14orf93	568.679	200.11	-1.5092	2.6334e-36	3.1686e-35	TRUE
PDGFRB	487.904	138.184	-1.8208	2.9947e-36	3.6017e-35	TRUE
DTNA	815.786	307.881	-1.4043	3.0684e-36	3.6888e-35	TRUE
IFIT1	205.139	21.883	-3.2229	3.17e-36	3.8091e-35	TRUE
FRAT2	1058.62	515.615	-1.0381	3.5025e-36	4.2009e-35	TRUE
SHC4	20.2935	201.862	3.3207	3.8227e-36	4.5766e-35	TRUE
PTGS1	486.959	1036.97	1.0913	5.4603e-36	6.5162e-35	TRUE
NEU1-4	640.65	270.118	-1.2465	6.3032e-36	7.5119e-35	TRUE
TFPI2	629.094	1296.34	1.0415	6.9562e-36	8.2787e-35	TRUE
NUFIP1	341.916	770.799	1.1727	7.1906e-36	8.5538e-35	TRUE
NEU1-5	639.391	269.466	-1.2472	7.6171e-36	9.0529e-35	TRUE
KMT5C	896.364	320.254	-1.4852	1.2424e-35	1.4699e-34	TRUE
CNPY4	881.33	380.63	-1.2138	1.4102e-35	1.6655e-34	TRUE
TRIM5	640.6	248.141	-1.3682	1.468e-35	1.7329e-34	TRUE
SOX7-2	140.795	467.981	1.7301	1.5075e-35	1.7779e-34	TRUE
KIFAP3	1108.7	454.354	-1.2885	1.6846e-35	1.9841e-34	TRUE
PEX11A	694.511	303.126	-1.1974	1.7742e-35	2.0887e-34	TRUE
CREB3L1	1575.01	665.856	-1.2421	1.8399e-35	2.1641e-34	TRUE
TRERF1	1206.23	586.265	-1.0405	1.853e-35	2.1781e-34	TRUE
KMT2B	1543.21	3231.85	1.0664	2.0599e-35	2.4164e-34	TRUE
LRIG2	450.908	926.088	1.039	2.0958e-35	2.4551e-34	TRUE
MAFF	468.665	1000.78	1.0926	2.8567e-35	3.3405e-34	TRUE
JAZF1	862.291	378.196	-1.1881	3.053e-35	3.5668e-34	TRUE
NKD2	30.0282	210.679	2.8113	3.1141e-35	3.6366e-34	TRUE
ST14	577.054	181.446	-1.6684	3.1474e-35	3.6739e-34	TRUE
TSC22D4	1857.7	820.692	-1.1784	3.2421e-35	3.7827e-34	TRUE
HR	1106.66	432.233	-1.3551	4.0337e-35	4.6979e-34	TRUE
LOC124901321	482.958	173.055	-1.4797	4.0367e-35	4.6993e-34	TRUE
MCCC1	981.656	460.895	-1.0921	5.3469e-35	6.1998e-34	TRUE
TBC1D17	995.033	497.293	-1.0012	5.3848e-35	6.241e-34	TRUE
TRAPPC12	654.801	1314.35	1.0042	7.2646e-35	8.3937e-34	TRUE
THAP7-AS1	250.051	44.4515	-2.4941	8.6672e-35	1.0005e-33	TRUE
ZNRF3	281.238	667.456	1.2475	8.7493e-35	1.0096e-33	TRUE
PANX2	591.272	1415.86	1.2593	1.0011e-34	1.1527e-33	TRUE
ADAMTS6	256.333	31.7046	-3.0269	1.6118e-34	1.8508e-33	TRUE
LINC02048	197.269	15.2429	-3.702	1.71e-34	1.961e-33	TRUE
ERCC6L2-AS1	588.099	207.257	-1.5056	1.7316e-34	1.9849e-33	TRUE
KIAA0586	854.881	374.55	-1.193	1.9997e-34	2.2903e-33	TRUE
CETN3	670.929	275.48	-1.2834	2.1843e-34	2.4984e-33	TRUE
PRPF39	811.381	1656.04	1.0307	2.2806e-34	2.6074e-33	TRUE
SLC12A2	344.816	870.305	1.3365	2.4908e-34	2.844e-33	TRUE
SLC17A5	934.167	465.726	-1.0059	2.7115e-34	3.0905e-33	TRUE
TESK1	320.293	860.286	1.4254	3.3703e-34	3.8331e-33	TRUE
BCAN	518.55	188.822	-1.454	3.4439e-34	3.9151e-33	TRUE
F10	312.009	819.442	1.3943	3.4996e-34	3.9767e-33	TRUE
BAIAP2-DT	387.403	108.925	-1.8353	4.1885e-34	4.7513e-33	TRUE
FAM161A	475.891	159.056	-1.5797	4.3804e-34	4.9668e-33	TRUE
FIZ1	352.812	804.861	1.1892	5.1821e-34	5.8708e-33	TRUE
DIXDC1	792.279	356.621	-1.1518	1.0125e-33	1.1421e-32	TRUE
PTCD1	1360.72	2871.86	1.077	1.3303e-33	1.4942e-32	TRUE
FAM81A	840.947	405.154	-1.0532	1.4325e-33	1.6061e-32	TRUE
APOL6	260.92	652.955	1.3233	1.5754e-33	1.7641e-32	TRUE
THRB	664.073	238.029	-1.4794	1.6329e-33	1.827e-32	TRUE
NINJ2	726.007	300.888	-1.2742	1.8214e-33	2.0335e-32	TRUE
PIGB	717.842	329.418	-1.1232	1.9031e-33	2.1228e-32	TRUE
HLA-B-3	2435.47	5255.14	1.1093	1.919e-33	2.1397e-32	TRUE
IQCG	431.986	140.965	-1.6123	2.0778e-33	2.3158e-32	TRUE
FBF1	837.016	301.958	-1.4715	2.1093e-33	2.3498e-32	TRUE
C10orf95-AS1	335.697	92.7044	-1.8614	3.4953e-33	3.8741e-32	TRUE
TIGD5-2	343.724	796.882	1.2132	3.59e-33	3.974e-32	TRUE
SCML2	297.32	674.166	1.1803	4.1788e-33	4.6181e-32	TRUE
EML2-AS1	425.28	117.176	-1.8539	4.546e-33	5.0196e-32	TRUE
CWC25	431.637	875.273	1.0199	4.9455e-33	5.4562e-32	TRUE
MN1	1348.06	580.856	-1.2138	5.027e-33	5.5391e-32	TRUE
SLC48A1	496.749	1040.98	1.0667	5.4225e-33	5.9648e-32	TRUE
SDCCAG8	456.181	147.468	-1.6296	6.0873e-33	6.6904e-32	TRUE
SLC12A3	197.227	4.03178	-5.5821	7.1703e-33	7.8774e-32	TRUE
MYH8	209.71	16.8383	-3.6194	7.4462e-33	8.1736e-32	TRUE
RUNX3	224.953	648.962	1.5275	7.753e-33	8.5068e-32	TRUE
ATMIN	456.576	980.642	1.1028	8.4857e-33	9.3068e-32	TRUE
TPPP	520.954	1253.75	1.266	9.8197e-33	1.0761e-31	TRUE
ZNF512	787	272.068	-1.5349	1.0028e-32	1.0985e-31	TRUE
PRAG1	95.2712	367.306	1.9456	1.0892e-32	1.192e-31	TRUE
SNAPC4	1229.2	2636.64	1.1004	1.1135e-32	1.2177e-31	TRUE
FAM210A	614.531	1232.97	1.0053	1.3442e-32	1.4681e-31	TRUE
ZDHHC3-2	193.93	521.5	1.4298	1.3869e-32	1.5141e-31	TRUE
TRIM35	410.944	884.433	1.1038	1.4423e-32	1.5726e-31	TRUE
GTF3C2-AS2	715.066	270.973	-1.4006	1.6421e-32	1.789e-31	TRUE
LOC101928274	343.312	93.9999	-1.868	1.7784e-32	1.9351e-31	TRUE
PLK3	438.084	981.936	1.1642	1.7986e-32	1.9562e-31	TRUE
ZNF783	485.812	1024.74	1.0761	1.8048e-32	1.9622e-31	TRUE
LOC124905607	402.064	88.6033	-2.1825	2.2289e-32	2.4182e-31	TRUE
PLCD4	204.084	26.095	-2.9663	2.3946e-32	2.5959e-31	TRUE
ACTR5	408.581	871.396	1.0914	2.7378e-32	2.9637e-31	TRUE
HCN3-2	499.289	192.863	-1.3712	2.8453e-32	3.0768e-31	TRUE
APOLD1	356.071	83.6039	-2.0965	2.9496e-32	3.1882e-31	TRUE
CKMT1B	864.572	420.004	-1.0402	3.5626e-32	3.8382e-31	TRUE
NUP50-DT	418.334	140.536	-1.5764	4.1017e-32	4.4116e-31	TRUE
TRIM13	352.903	761.072	1.1105	4.2591e-32	4.5771e-31	TRUE
EFNA3	568.032	217.601	-1.3856	5.1642e-32	5.5317e-31	TRUE
LOC105374968	38.1559	229.852	2.586	5.8048e-32	6.2127e-31	TRUE
TTC23	966.291	393.822	-1.2915	6.7413e-32	7.2063e-31	TRUE
AATBC	19.3012	181.565	3.2402	7.1783e-32	7.6702e-31	TRUE
ZNF521	551.437	208.697	-1.3999	7.2708e-32	7.7659e-31	TRUE
NEU1-3	564.025	238.241	-1.2442	8.0042e-32	8.5388e-31	TRUE
CCDC9B	492.888	159.964	-1.6184	8.6596e-32	9.2267e-31	TRUE
PRAG1-2	85.9821	326.68	1.9242	9.3341e-32	9.9413e-31	TRUE
MAP3K3	1047.16	524.426	-1.0002	1.0254e-31	1.0916e-30	TRUE
FBLIM1	153.191	490.04	1.6784	1.2768e-31	1.3544e-30	TRUE
LINC02323	205.42	16.1866	-3.6484	1.4288e-31	1.5132e-30	TRUE
GDAP1	431.788	152.828	-1.4958	1.4651e-31	1.551e-30	TRUE
PADI3	60.2303	267.766	2.1507	1.6968e-31	1.7947e-30	TRUE
ZNF787	1020.05	2094.1	1.0373	1.7997e-31	1.9013e-30	TRUE
PRXL2A	179.546	24.0188	-2.9003	2.0222e-31	2.1312e-30	TRUE
LRRC37A3	299.911	79.7083	-1.9117	2.3251e-31	2.4464e-30	TRUE
DDIT3	564.609	1161.75	1.0423	2.3353e-31	2.4562e-30	TRUE
RPP40	732.554	1510.38	1.0447	2.4458e-31	2.5704e-30	TRUE
MFHAS1-2	186.859	478.815	1.3583	2.491e-31	2.6157e-30	TRUE
ZNF277	824.678	394.26	-1.0633	2.7809e-31	2.9143e-30	TRUE
ATMIN-2	446.511	946.87	1.0845	2.8369e-31	2.9719e-30	TRUE
IFI35	801.361	371.753	-1.1095	3.2118e-31	3.3538e-30	TRUE
NFXL1	507.15	1024.24	1.0133	3.4879e-31	3.6363e-30	TRUE
SCUBE1	587.641	1352.67	1.2019	3.5023e-31	3.6498e-30	TRUE
ARMC7	330.438	755.197	1.1917	3.7527e-31	3.9062e-30	TRUE
MXRA8	406.614	99.8927	-2.0213	4.1225e-31	4.2825e-30	TRUE
LINC01089	409.727	105.64	-1.9482	4.3714e-31	4.5393e-30	TRUE
SDCCAG8-2	425.624	144.294	-1.5604	4.7052e-31	4.884e-30	TRUE
CREBRF	293.524	73.6346	-1.9995	4.9077e-31	5.0901e-30	TRUE
CKMT1A	761.373	366.759	-1.0545	5.4209e-31	5.618e-30	TRUE
NKD2-2	24.956	182.954	2.876	6.086e-31	6.2972e-30	TRUE
NEK8	447.162	98.2698	-2.1863	6.4643e-31	6.686e-30	TRUE
LOC124905010	343.245	806.201	1.2325	6.5245e-31	6.7455e-30	TRUE
CASP3	380.284	878.902	1.2107	7.7924e-31	8.0469e-30	TRUE
CREB3L3	455.252	117.265	-1.962	8.3879e-31	8.655e-30	TRUE
PAQR5	403.363	807.652	1.0015	9.257e-31	9.5405e-30	TRUE
RHOBTB1	540.606	208.526	-1.3741	1.0329e-30	1.062e-29	TRUE
CHROMR	247.584	53.5879	-2.2127	1.0851e-30	1.1144e-29	TRUE
D2HGDH	651.006	264.104	-1.2986	1.349e-30	1.3822e-29	TRUE
SPRY4	4.17758	157.538	5.2454	1.3688e-30	1.4013e-29	TRUE
INSIG2	675.368	290.543	-1.2155	1.4961e-30	1.5304e-29	TRUE
NYAP2	321.672	87.3513	-1.875	1.5096e-30	1.5437e-29	TRUE
CCDC88B	284.333	66.0683	-2.1069	1.5359e-30	1.5698e-29	TRUE
ARHGEF40	1101.3	548.888	-1.0053	1.5888e-30	1.6228e-29	TRUE
LCN2	8.05735	140.973	4.1385	2.0554e-30	2.092e-29	TRUE
MYOM3	202.236	31.1648	-2.6951	2.1402e-30	2.1766e-29	TRUE
PKD1-2	1447.89	3208.25	1.1476	2.3669e-30	2.4052e-29	TRUE
ZNF721	336.411	792.902	1.2363	2.4525e-30	2.4894e-29	TRUE
LINC00205	776.02	365.437	-1.0852	3.0839e-30	3.1218e-29	TRUE
MSRB1	614.825	266.79	-1.2042	3.2092e-30	3.2461e-29	TRUE
SOS2	902.219	414.394	-1.1204	3.4464e-30	3.4833e-29	TRUE
LRRC61	995.473	456.68	-1.1236	3.8481e-30	3.8818e-29	TRUE
APAF1	710.292	341.248	-1.0566	4.6282e-30	4.6544e-29	TRUE
LINC02806	123.739	423.551	1.7777	4.9466e-30	4.9688e-29	TRUE
NOCT	334.37	701.563	1.0691	5.2908e-30	5.3044e-29	TRUE
RNF44	1716.03	776.539	-1.1437	5.4085e-30	5.4183e-29	TRUE
EGLN2	986.664	477.065	-1.0454	5.9194e-30	5.912e-29	TRUE
PALMD	161.872	16.2812	-3.3207	6.0728e-30	6.0629e-29	TRUE
NPIPA5	281.527	649.141	1.2047	6.9691e-30	6.9444e-29	TRUE
FBXL8	352.521	85.3942	-2.0413	8.399e-30	8.3597e-29	TRUE
PADI3-2	54.6888	244.374	2.1559	9.1637e-30	9.1139e-29	TRUE
SNAI2	454.277	168.493	-1.4309	9.244e-30	9.1902e-29	TRUE
C4orf3	1437.38	664.443	-1.1135	9.505e-30	9.4461e-29	TRUE
LYSMD2	202.027	562.181	1.4787	9.9848e-30	9.9116e-29	TRUE
TMEM187	405.163	138.341	-1.5528	1.0006e-29	9.9293e-29	TRUE
ZC3HAV1L	376.121	794.724	1.0806	1.3154e-29	1.3023e-28	TRUE
RASSF7-2	324.184	95.2515	-1.7704	1.3497e-29	1.3353e-28	TRUE
C8orf82	974.237	427.31	-1.1874	1.4581e-29	1.4376e-28	TRUE
TIMM23B	212.766	825.649	1.955	1.4647e-29	1.4435e-28	TRUE
ATP13A2	1036.12	500.406	-1.0485	1.52e-29	1.4958e-28	TRUE
MSRB1-2	609.754	266.464	-1.1941	1.5915e-29	1.565e-28	TRUE
GCH1	347.982	734.125	1.0767	1.6347e-29	1.6062e-28	TRUE
CPLX3	278.558	39.03	-2.845	1.6416e-29	1.6125e-28	TRUE
MMP24	248.906	44.5889	-2.467	1.8669e-29	1.831e-28	TRUE
SPATA2	406.514	884.836	1.1214	1.8893e-29	1.8515e-28	TRUE
KRBOX4	371.813	820.905	1.1423	2.0289e-29	1.9869e-28	TRUE
SERTAD3	442.262	164.967	-1.4235	2.6984e-29	2.6376e-28	TRUE
LINC01128	390.249	791.31	1.0184	2.9483e-29	2.8775e-28	TRUE
ARHGAP18	547.728	205.344	-1.4128	2.9601e-29	2.8879e-28	TRUE
TMEM170A	466.67	939.104	1.0084	3.1117e-29	3.0291e-28	TRUE
OAS3	207.846	588.079	1.5002	3.4853e-29	3.389e-28	TRUE
TESK2	322.999	97.8341	-1.7274	4.1875e-29	4.0612e-28	TRUE
MIR99AHG	150.147	13.5534	-3.4819	4.5875e-29	4.4442e-28	TRUE
PCED1B	615.487	267.312	-1.2063	5.5792e-29	5.387e-28	TRUE
HOXC6	535.455	172.094	-1.6349	7.3e-29	7.0277e-28	TRUE
ZNF516	625.214	248.104	-1.3332	8.4816e-29	8.1472e-28	TRUE
CWC25-2	389.07	789.432	1.0205	8.9642e-29	8.6077e-28	TRUE
CDC42EP2	369.588	820.491	1.1498	9.0765e-29	8.7123e-28	TRUE
EFNB1	281.4	650.924	1.2107	1.032e-28	9.8914e-28	TRUE
REXO1	2045.88	4343.56	1.0859	1.0377e-28	9.9424e-28	TRUE
FSD1	315.907	73.4973	-2.0936	1.2831e-28	1.2266e-27	TRUE
PIAS3	637.271	293.03	-1.12	1.3333e-28	1.2738e-27	TRUE
MVK	971.214	467.886	-1.0526	1.4149e-28	1.3507e-27	TRUE
MPV17L2	797.382	378.192	-1.0752	1.5899e-28	1.5161e-27	TRUE
SLC25A25-AS1	142.689	391.163	1.4538	2.1448e-28	2.0408e-27	TRUE
KDM4C	562.809	219.584	-1.357	2.331e-28	2.2131e-27	TRUE
ZNF496	425.562	853.694	1.0038	2.6187e-28	2.4827e-27	TRUE
LMAN1L	184.018	26.8923	-2.7665	2.7295e-28	2.5858e-27	TRUE
ICOSLG	107.044	357.999	1.7385	3.0564e-28	2.8903e-27	TRUE
MED11	740.16	350.075	-1.0815	4.0729e-28	3.839e-27	TRUE
SRGAP2B	619.932	240.849	-1.3591	4.3157e-28	4.065e-27	TRUE
PRECSIT	343.443	109.484	-1.6505	4.8825e-28	4.5972e-27	TRUE
SLC1A4	356.076	735.509	1.0448	4.9261e-28	4.6366e-27	TRUE
IQSEC2	911.782	370.25	-1.2979	4.9433e-28	4.651e-27	TRUE
MST1R	525.534	208.577	-1.3325	4.9956e-28	4.6968e-27	TRUE
RSPH3	508.976	215.493	-1.2399	6.698e-28	6.2681e-27	TRUE
MAGI3	626.551	233.814	-1.4267	7.2609e-28	6.7852e-27	TRUE
DEPTOR	354.29	117.959	-1.5846	8.5981e-28	8.0205e-27	TRUE
PRSS36	188.079	32.3228	-2.5411	9.169e-28	8.5408e-27	TRUE
DNASE1	536.455	148.677	-1.8501	1.134e-27	1.0544e-26	TRUE
ARHGEF3	764.52	376.984	-1.0191	1.332e-27	1.2359e-26	TRUE
ELAPOR1	223.403	49.2812	-2.1763	1.4853e-27	1.3772e-26	TRUE
CALHM3	173.582	25.3824	-2.7715	1.4921e-27	1.383e-26	TRUE
REX1BD	562.294	232.948	-1.2751	1.5023e-27	1.3919e-26	TRUE
SIPA1L3	492.228	1146.59	1.2195	1.705e-27	1.5773e-26	TRUE
GCNT2-2	234.496	54.0251	-2.1135	1.7113e-27	1.5817e-26	TRUE
PTRH1	458.194	185.426	-1.3054	1.86e-27	1.7173e-26	TRUE
NPIPA8-2	200.997	491.965	1.2915	1.9787e-27	1.8262e-26	TRUE
FBXO43	389.358	110.523	-1.8174	2.159e-27	1.9905e-26	TRUE
PABIR3	619.434	274.373	-1.1722	2.477e-27	2.2821e-26	TRUE
SULT1A3	641.687	268.444	-1.2601	2.7207e-27	2.5031e-26	TRUE
ATP13A2-2	954.514	452.248	-1.076	2.8505e-27	2.6216e-26	TRUE
GCNT2	243.973	57.6708	-2.0752	3.4602e-27	3.1667e-26	TRUE
TNS2-AS1	203.834	41.2523	-2.3116	3.7073e-27	3.3893e-26	TRUE
BCLAF1P2	388.716	808.426	1.0571	4.0786e-27	3.7184e-26	TRUE
LINC00174	289.969	63.5978	-2.1817	4.2527e-27	3.8744e-26	TRUE
TRIQK	707.301	339.096	-1.061	4.7642e-27	4.3373e-26	TRUE
GAR1	963.495	1934.17	1.0061	5.217e-27	4.7463e-26	TRUE
PIGC	652.865	297.86	-1.1351	5.6514e-27	5.1397e-26	TRUE
RWDD3	474.796	182.791	-1.3782	5.9001e-27	5.3603e-26	TRUE
BBS1	551.389	249.65	-1.1428	5.9765e-27	5.4278e-26	TRUE
TNFSF10	145.164	11.2116	-3.715	6.1666e-27	5.5947e-26	TRUE
PLPP6	275.341	59.1372	-2.2268	7.1856e-27	6.5056e-26	TRUE
CPNE7	376.937	902.271	1.2577	8.4052e-27	7.5783e-26	TRUE
TENT5B	310.628	90.1995	-1.7805	8.5281e-27	7.6838e-26	TRUE
ATP8B3	412.28	137.893	-1.5827	9.5532e-27	8.6015e-26	TRUE
ZBTB22-4	176.153	30.8986	-2.5093	9.6902e-27	8.7219e-26	TRUE
PTPN6	216.005	37.2375	-2.5231	1.0554e-26	9.496e-26	TRUE
BMPR2	755.626	359.126	-1.0755	1.1188e-26	1.0052e-25	TRUE
EPC2	416.277	841.024	1.0143	1.1234e-26	1.0091e-25	TRUE
LOC102723996	100.116	335.782	1.7435	1.2402e-26	1.1121e-25	TRUE
LOC124905023	235.355	45.6703	-2.3716	1.4221e-26	1.2725e-25	TRUE
BEGAIN	335.609	864.759	1.3646	1.4468e-26	1.2942e-25	TRUE
PPP2R5B	413.559	152.408	-1.4366	1.4674e-26	1.3122e-25	TRUE
TENM3	762.587	355.075	-1.1029	1.6619e-26	1.4836e-25	TRUE
GLI4	783.367	315.855	-1.3099	1.7863e-26	1.593e-25	TRUE
LOC124905033	20.9394	200.617	3.2428	2.3739e-26	2.1098e-25	TRUE
PLEKHA5	780.242	383.29	-1.0276	2.4034e-26	2.1353e-25	TRUE
ATP2B3	25.7242	172.282	2.7491	2.4455e-26	2.172e-25	TRUE
CEACAM19	145.539	387.766	1.4139	2.4755e-26	2.1978e-25	TRUE
C18orf21	344.478	721.16	1.0659	2.6346e-26	2.3359e-25	TRUE
LTK	537.839	217.687	-1.3054	3.1103e-26	2.753e-25	TRUE
ANXA2R-OT1	722.037	355.709	-1.0193	3.3085e-26	2.9275e-25	TRUE
SRFBP1	332.592	697.482	1.0697	3.3507e-26	2.9618e-25	TRUE
ERI1-2	360.937	731.564	1.02	3.803e-26	3.3605e-25	TRUE
ZBTB22	172.075	30.5726	-2.4917	3.8534e-26	3.4039e-25	TRUE
LINC00680	199.325	478.405	1.2617	3.9073e-26	3.4503e-25	TRUE
SSUH2	196.383	32.8882	-2.5847	4.0533e-26	3.578e-25	TRUE
ARL11	165.729	21.6775	-2.9351	4.4987e-26	3.9632e-25	TRUE
BCAM	215.977	505.938	1.2276	4.9505e-26	4.3553e-25	TRUE
PRKD2	988.291	454.736	-1.1181	5.1542e-26	4.5315e-25	TRUE
GSEC	401.956	144.181	-1.4807	6.8204e-26	5.9783e-25	TRUE
GDPD3	261.924	64.7135	-2.0252	6.9544e-26	6.0917e-25	TRUE
LIMS2	522.779	212.078	-1.3016	7.0182e-26	6.1434e-25	TRUE
MPP7	489.374	204.665	-1.2567	7.2633e-26	6.3537e-25	TRUE
LOC105371912	172.77	28.3765	-2.6013	7.3148e-26	6.3967e-25	TRUE
BBS10	436.524	149.759	-1.5452	1.0178e-25	8.8795e-25	TRUE
MYNN	445.561	934.738	1.0689	1.0333e-25	9.0033e-25	TRUE
ABCF2-H2BK1	229.058	1658.42	2.8548	1.052e-25	9.1601e-25	TRUE
ENDOD1	412.958	871.15	1.0766	1.1771e-25	1.0235e-24	TRUE
SSH3	850.24	411.064	-1.05	1.2782e-25	1.1107e-24	TRUE
SPTLC3	138.819	11.9236	-3.5628	1.2902e-25	1.1208e-24	TRUE
DOC2A	535.157	226.112	-1.2445	1.4445e-25	1.2536e-24	TRUE
LOC124902215	128.197	388.374	1.5981	1.4588e-25	1.2655e-24	TRUE
BCL7A	278.402	592.372	1.0894	1.5374e-25	1.3319e-24	TRUE
TEF	530.393	236.241	-1.1654	1.5747e-25	1.3633e-24	TRUE
RWDD2B	624.907	304.225	-1.0396	1.6605e-25	1.4366e-24	TRUE
FITM2	891.881	422.734	-1.0781	2.1617e-25	1.8611e-24	TRUE
LOC105372639	257.471	74.493	-1.7918	2.1624e-25	1.8611e-24	TRUE
CASP1	24.2567	164.384	2.7576	2.3144e-25	1.9906e-24	TRUE
TOR2A	479.039	201.784	-1.2455	2.3486e-25	2.0187e-24	TRUE
OSGIN1	25.2657	166.115	2.718	2.5822e-25	2.2159e-24	TRUE
PCBP4	755.232	364.153	-1.0531	2.6619e-25	2.2835e-24	TRUE
NFIX	33.2766	176.975	2.4114	2.7783e-25	2.3818e-24	TRUE
LOC124901453	277.665	84.4267	-1.7191	2.8511e-25	2.4425e-24	TRUE
ISG20	52.4169	220.055	2.0747	2.9988e-25	2.5666e-24	TRUE
JOSD2	662.872	328.123	-1.0149	3.0127e-25	2.5777e-24	TRUE
NPIPA9	318.436	658.08	1.046	3.063e-25	2.6199e-24	TRUE
GPR153	585.659	1256.53	1.1009	4.2606e-25	3.6264e-24	TRUE
TMEM38A	257.14	579.13	1.1719	5.1105e-25	4.3412e-24	TRUE
KRBA2	209.917	52.5755	-1.9971	5.9565e-25	5.0452e-24	TRUE
LURAP1L	392.984	144.121	-1.4484	6.0168e-25	5.0946e-24	TRUE
SKIDA1	283.126	89.4702	-1.6656	6.0632e-25	5.1322e-24	TRUE
PXMP4	472.599	189.073	-1.3215	6.6694e-25	5.6399e-24	TRUE
ZBTB39	304.926	621.445	1.0287	9.4318e-25	7.945e-24	TRUE
NREP	601.416	281.142	-1.0957	9.5548e-25	8.046e-24	TRUE
C11orf71	276.367	86.5276	-1.6741	1.0108e-24	8.5012e-24	TRUE
CDH5	21.8994	159.142	2.8567	1.3776e-24	1.1549e-23	TRUE
HUS1	391.763	811.73	1.0515	1.4214e-24	1.1905e-23	TRUE
C2CD4D-AS1	147.158	19.4554	-2.9289	1.4325e-24	1.1994e-23	TRUE
PEX12	237.11	555.095	1.2275	1.4485e-24	1.2124e-23	TRUE
PYCR3	654.832	321.817	-1.0235	2.0315e-24	1.6933e-23	TRUE
CFAP44	594.457	283.894	-1.0649	2.1522e-24	1.7916e-23	TRUE
ZKSCAN2	303.181	607.514	1.0025	2.1806e-24	1.8141e-23	TRUE
PCMTD1	501.293	205.13	-1.2855	2.2038e-24	1.8328e-23	TRUE
MIR193BHG	317.488	677.469	1.0921	2.2585e-24	1.8771e-23	TRUE
ALDH4A1	635.217	276.892	-1.1965	2.2602e-24	1.8779e-23	TRUE
NICN1	398.647	140.852	-1.5004	2.2874e-24	1.8999e-23	TRUE
ACTA2	470.26	191.498	-1.2958	2.4161e-24	2.0049e-23	TRUE
MACIR	296.428	621.238	1.0654	2.6456e-24	2.1918e-23	TRUE
AMIGO3	268.755	709.015	1.3976	2.7843e-24	2.3053e-23	TRUE
NPIPA1	277.574	584.077	1.0719	2.8924e-24	2.394e-23	TRUE
SCNN1A	767.347	353.719	-1.1193	3.2613e-24	2.696e-23	TRUE
RGS3	562.782	235.718	-1.2567	3.6665e-24	3.0252e-23	TRUE
LOC107985216	361.912	111.149	-1.7058	4.0985e-24	3.3784e-23	TRUE
ITPKB	575.179	251.864	-1.1947	4.5914e-24	3.7788e-23	TRUE
CEP68	611.037	290.345	-1.0747	5.2446e-24	4.3055e-23	TRUE
CFAP157	161.196	24.1645	-2.7302	6.1079e-24	5.0017e-23	TRUE
INO80D-2	246.464	542.756	1.1402	6.2467e-24	5.1106e-23	TRUE
NINJ2-AS1	329.1	109.269	-1.5877	6.6179e-24	5.4074e-23	TRUE
USP49	699.535	341.764	-1.0338	6.7526e-24	5.5141e-23	TRUE
ING3	362.625	767.625	1.0836	7.5835e-24	6.1849e-23	TRUE
DHRS1-2	330.922	121.939	-1.4413	7.6699e-24	6.2533e-23	TRUE
INPP5E	444.892	971.66	1.1256	8.663e-24	7.0521e-23	TRUE
FBXO44	548.772	232.81	-1.2381	9.4497e-24	7.6829e-23	TRUE
GREM1-3	316.378	665.881	1.0731	1.0382e-23	8.4352e-23	TRUE
DZIP3	490.615	204.153	-1.2683	1.0432e-23	8.474e-23	TRUE
LMBR1L	592.522	257.593	-1.2058	1.1433e-23	9.2695e-23	TRUE
RWDD2B-2	604.173	290.38	-1.0583	1.3144e-23	1.0643e-22	TRUE
TINAGL1	57.8194	243.627	2.0717	1.5359e-23	1.2406e-22	TRUE
FAM120C	619.721	281.519	-1.1372	1.6249e-23	1.3113e-22	TRUE
LRP12	352.422	714.348	1.0197	1.7559e-23	1.4152e-22	TRUE
MTUS2	214.919	45.6366	-2.2346	2.0728e-23	1.6676e-22	TRUE
NAA80	530.521	131.252	-2.0104	2.1888e-23	1.7587e-22	TRUE
TLR6	357.215	142.277	-1.3279	2.3489e-23	1.8851e-22	TRUE
HOXB6	254.455	67.2518	-1.919	2.4719e-23	1.982e-22	TRUE
KLHDC7B	27.473	169.452	2.6229	2.527e-23	2.0249e-22	TRUE
NNT-AS1	636.987	308.471	-1.0436	2.574e-23	2.0613e-22	TRUE
PYCR3-2	642.072	310.691	-1.045	2.8027e-23	2.2417e-22	TRUE
P2RX6	261.148	68.5481	-1.9207	2.8073e-23	2.2448e-22	TRUE
PLSCR3-2	688.567	342.489	-1.0066	2.9892e-23	2.3858e-22	TRUE
BAIAP3	314.141	751.067	1.255	3.3102e-23	2.6372e-22	TRUE
YPEL5	1050.87	483.546	-1.1184	3.4542e-23	2.751e-22	TRUE
SHOC1	183.551	40.0601	-2.1924	3.7283e-23	2.9648e-22	TRUE
DAGLA	123.959	332.411	1.4233	4.1606e-23	3.3036e-22	TRUE
APH1B	451.755	173.366	-1.3836	4.2398e-23	3.3655e-22	TRUE
GREM1	311.569	654.051	1.0692	4.9777e-23	3.9392e-22	TRUE
PAIP2B	213.874	55.6294	-1.9409	5.2438e-23	4.1461e-22	TRUE
MYORG	284.793	94.9263	-1.5876	5.6328e-23	4.4442e-22	TRUE
HECA	857.374	404.867	-1.0824	7.3995e-23	5.817e-22	TRUE
INO80D	255.653	564.579	1.144	8.1175e-23	6.3777e-22	TRUE
RAB17	383.937	144.551	-1.4047	8.2796e-23	6.5011e-22	TRUE
NT5M	258.993	562.7	1.1207	8.9797e-23	7.0402e-22	TRUE
LOC124902367	45.1472	195.66	2.1112	1.0463e-22	8.1788e-22	TRUE
PPM1L	467.665	181.401	-1.3615	1.1684e-22	9.1302e-22	TRUE
VPS37C	340.044	699.563	1.0402	1.1862e-22	9.2637e-22	TRUE
HAS2	78.5022	267.846	1.771	1.2848e-22	1.0001e-21	TRUE
SOX7	148.289	440.496	1.5672	1.2864e-22	1.001e-21	TRUE
ZNF232	301.863	604.4	1.0025	1.3542e-22	1.0535e-21	TRUE
PIGBOS1	538.43	236.775	-1.1884	1.414e-22	1.0991e-21	TRUE
VIPR1	109.882	306.215	1.479	1.4353e-22	1.1153e-21	TRUE
TLCD2	465.885	212.387	-1.1348	1.4657e-22	1.1382e-21	TRUE
MMP19	480.675	172.737	-1.4713	1.4996e-22	1.1642e-21	TRUE
DBP	178.909	36.7398	-2.2829	1.9185e-22	1.4824e-21	TRUE
FRMD4B	172.935	30.3322	-2.5029	2.0218e-22	1.5603e-21	TRUE
SPATA13	265.52	599.759	1.1727	2.1543e-22	1.6611e-21	TRUE
TRPS1	459.218	203.337	-1.1754	2.3914e-22	1.8423e-21	TRUE
SH2D2A	270.968	571.187	1.0738	2.4657e-22	1.899e-21	TRUE
RELT	366.639	781.672	1.0918	2.8089e-22	2.1608e-21	TRUE
ERN1	171.014	445.189	1.3822	3.1163e-22	2.3923e-21	TRUE
TTLL11	228.152	493.93	1.1164	3.1266e-22	2.3995e-21	TRUE
HDDC3	523.437	212.642	-1.2996	3.1934e-22	2.4501e-21	TRUE
CSTPP1	810.657	394.185	-1.0378	3.5539e-22	2.7195e-21	TRUE
C11orf68	471.601	197.802	-1.25	3.9521e-22	3.0215e-21	TRUE
LOC124903334	200.557	37.1173	-2.4204	4.2622e-22	3.2548e-21	TRUE
LOC124902766	500.349	228.238	-1.1317	4.4493e-22	3.3957e-21	TRUE
ODF3L1	144.598	22.8605	-2.6546	4.9977e-22	3.8087e-21	TRUE
MIR210HG-2	142.728	25.5629	-2.4859	4.9996e-22	3.809e-21	TRUE
LOC107986583-2	521.315	0	-11.419	5.3125e-22	4.0451e-21	TRUE
LINC00887	168.584	36.1742	-2.2144	5.3204e-22	4.0498e-21	TRUE
ACBD4	519.584	238.969	-1.1193	5.4439e-22	4.1427e-21	TRUE
LOC124908047	113.043	9.87351	-3.5056	5.5682e-22	4.236e-21	TRUE
CASC19	45.9772	188.925	2.0429	5.7635e-22	4.3795e-21	TRUE
ZNF747-DT	171.876	37.0408	-2.2195	6.286e-22	4.7723e-21	TRUE
LOC107986583	514.321	0	-11.4	6.29e-22	4.774e-21	TRUE
DOCK4	312.081	653.314	1.0666	6.714e-22	5.0928e-21	TRUE
LOC284600	207.387	50.7648	-2.0291	6.7666e-22	5.1313e-21	TRUE
LPIN3	663.978	324.691	-1.0306	7.4722e-22	5.6598e-21	TRUE
PYROXD2	643.815	291.553	-1.1387	7.9417e-22	6.0084e-21	TRUE
NRG4	401.798	157.444	-1.3557	8.7612e-22	6.6246e-21	TRUE
TCP11L2	243.111	68.1457	-1.8362	9.0602e-22	6.8468e-21	TRUE
LNCOC1	195.959	487.073	1.3158	9.5869e-22	7.2406e-21	TRUE
CTU1	219.385	558.366	1.3461	1.004e-21	7.5678e-21	TRUE
ACACB	361.075	121.757	-1.5686	1.1911e-21	8.9573e-21	TRUE
NCK1-DT	220.212	57.0191	-1.9432	1.3097e-21	9.8348e-21	TRUE
TMEM92	273.872	94.0334	-1.5437	1.325e-21	9.9468e-21	TRUE
ZBTB9-2	255.993	527.857	1.0427	1.3736e-21	1.0308e-20	TRUE
LOC112268269	624.34	210.232	-1.5699	1.3983e-21	1.0489e-20	TRUE
LYPD6	358.537	141.779	-1.3408	1.4571e-21	1.0917e-20	TRUE
TLCD2-2	427.332	192.134	-1.1552	1.546e-21	1.1576e-20	TRUE
BATF3	100.655	298.771	1.5669	1.8544e-21	1.3849e-20	TRUE
CSF1	270.901	588.238	1.1191	2.0353e-21	1.5187e-20	TRUE
PLAC1	19.3584	133.656	2.7942	2.3934e-21	1.7829e-20	TRUE
MIRLET7BHG	43.3623	352.319	3.0292	2.4459e-21	1.8215e-20	TRUE
GPR137	687.681	339.154	-1.0177	2.9688e-21	2.2066e-20	TRUE
CYP27B1	103.591	344.858	1.733	3.1563e-21	2.3439e-20	TRUE
ATP7A	612.297	303.658	-1.0117	3.9351e-21	2.9148e-20	TRUE
ZBTB9	221.031	466.583	1.0774	4.0647e-21	3.0082e-20	TRUE
FOXC2	95.9443	343.902	1.8397	4.3948e-21	3.2488e-20	TRUE
RXRB-5	440.664	199.69	-1.1431	4.8951e-21	3.6166e-20	TRUE
HDAC11	426.91	173.4	-1.3029	4.9389e-21	3.6479e-20	TRUE
ST7-AS1	192.584	48.5444	-1.9894	5.6893e-21	4.1939e-20	TRUE
NPY4R	126.082	19.2148	-2.7126	6.1075e-21	4.4984e-20	TRUE
LINC00847	236.272	70.4612	-1.7492	6.2363e-21	4.592e-20	TRUE
CEP126	238.999	71.6111	-1.736	6.7356e-21	4.9527e-20	TRUE
UCKL1-AS1	56.5162	218.074	1.9437	7.2101e-21	5.2956e-20	TRUE
HOXC11	240.886	76.8092	-1.6534	7.8775e-21	5.7776e-20	TRUE
ZNF860	280.486	100.579	-1.4758	8.097e-21	5.9369e-20	TRUE
ACTL8	136.645	21.2906	-2.6802	8.3173e-21	6.0934e-20	TRUE
ALKBH4	436.213	877.143	1.0062	8.9657e-21	6.5555e-20	TRUE
RASSF9	108.803	11.2974	-3.2637	9.0514e-21	6.6164e-20	TRUE
LRRC8C	122.683	330.334	1.4292	9.1025e-21	6.6519e-20	TRUE
TBC1D10A	378.911	146.548	-1.3714	9.2679e-21	6.7708e-20	TRUE
FA2H	392.183	164.931	-1.2498	1.1836e-20	8.6231e-20	TRUE
AKR1C2	6.09901	94.3604	3.9559	1.3028e-20	9.4729e-20	TRUE
SEPSECS	544.767	261.781	-1.0566	1.4139e-20	1.0269e-19	TRUE
LRRC8B	250.771	512.768	1.0325	1.459e-20	1.0588e-19	TRUE
TMEM102	213.926	53.8785	-1.9883	1.4823e-20	1.0751e-19	TRUE
EFNB2	97.3638	283.979	1.5487	1.5971e-20	1.1558e-19	TRUE
ACTR3C	464.218	201.244	-1.2097	1.6481e-20	1.1924e-19	TRUE
TMEM102-2	208.557	53.2266	-1.9696	1.6935e-20	1.2246e-19	TRUE
NCKAP5	445.802	173.201	-1.3639	1.8805e-20	1.3582e-19	TRUE
FAM131A	476.508	227.312	-1.0652	1.9611e-20	1.4153e-19	TRUE
TFB1M	691.733	318.807	-1.1167	2.2629e-20	1.6277e-19	TRUE
ZBTB22-2	116.186	16.5474	-2.814	2.3787e-20	1.7104e-19	TRUE
NMB	387.486	172.524	-1.1667	2.5488e-20	1.8285e-19	TRUE
GREM1-2	291.708	595.78	1.0295	2.5613e-20	1.8368e-19	TRUE
HLA-C-2	173.24	408.979	1.2374	2.7188e-20	1.9487e-19	TRUE
SRP14-DT	202.435	56.1009	-1.8483	2.7646e-20	1.981e-19	TRUE
LOC124901991	167.311	30.7869	-2.4545	2.9206e-20	2.091e-19	TRUE
LOC124905148	118.957	14.7972	-3.0071	3.003e-20	2.1492e-19	TRUE
TMCC1-DT	149.987	28.4624	-2.3858	3.3193e-20	2.372e-19	TRUE
RXRB-2	441.734	205.172	-1.1068	3.3723e-20	2.4085e-19	TRUE
GABPB1-IT1	334.775	133.794	-1.3222	3.4757e-20	2.481e-19	TRUE
ZBTB22-3	115.524	16.5474	-2.8058	3.5444e-20	2.5287e-19	TRUE
ZNF35	55.3558	192.717	1.8008	3.6092e-20	2.5735e-19	TRUE
TP53INP2	593.38	278.308	-1.0901	4.3315e-20	3.0784e-19	TRUE
SLC22A23	235.729	495.508	1.0699	4.5219e-20	3.2129e-19	TRUE
CAMTA2-AS1	450.256	204.271	-1.1374	4.7773e-20	3.3898e-19	TRUE
LOC105375957	223.403	61.2558	-1.8596	4.9615e-20	3.5185e-19	TRUE
MAML2	141.368	26.6613	-2.4133	5.1718e-20	3.6667e-19	TRUE
NMB-2	367.928	161.938	-1.1837	5.1854e-20	3.6744e-19	TRUE
C19orf47	459.176	926.03	1.0113	6.5316e-20	4.6083e-19	TRUE
DHRS1	280.321	101.12	-1.4706	7.1936e-20	5.0712e-19	TRUE
BMP2K	469.707	953.019	1.0203	9.4384e-20	6.6251e-19	TRUE
SHANK3-2	805.457	1624.89	1.0124	9.4555e-20	6.6354e-19	TRUE
CCDC33	240.063	77.1263	-1.6372	1.003e-19	7.0325e-19	TRUE
COSMOC	113.717	327.156	1.5247	1.1054e-19	7.7364e-19	TRUE
NAT14	827.357	383.112	-1.1137	1.1064e-19	7.7412e-19	TRUE
DNAJB5	169.822	42.9077	-1.9832	1.1631e-19	8.1292e-19	TRUE
HCG11-2	0	311.877	10.786	1.1899e-19	8.312e-19	TRUE
CNTNAP1	231.436	518.252	1.1622	1.2143e-19	8.48e-19	TRUE
TSPAN8	113.808	13.1931	-3.0931	1.2873e-19	8.9804e-19	TRUE
CACNB1	804.911	398.188	-1.0164	1.2976e-19	9.0498e-19	TRUE
ZSCAN30	365.02	100.594	-1.8631	1.3933e-19	9.7074e-19	TRUE
HCG11	0	305.916	10.758	1.4883e-19	1.0366e-18	TRUE
CNNM2	969.153	442.979	-1.1272	1.6569e-19	1.1513e-18	TRUE
TNFRSF13C	331.811	130.679	-1.3431	1.6905e-19	1.1743e-18	TRUE
CPA4	17.998	117.4	2.7099	1.865e-19	1.2928e-18	TRUE
LOC124903821	239.391	498.518	1.0579	2.1606e-19	1.4953e-18	TRUE
GREM1-4	288.033	588.308	1.0298	2.2181e-19	1.5335e-18	TRUE
LOC399975	98.7149	281.434	1.5094	2.2539e-19	1.5574e-18	TRUE
TMEM8B	156.223	379.891	1.2796	2.3371e-19	1.6136e-18	TRUE
SHANK3	726.208	1477.68	1.0247	2.7959e-19	1.9223e-18	TRUE
POLN	195.799	50.6803	-1.9529	2.9814e-19	2.0482e-18	TRUE
TJP3	475.429	222.148	-1.0946	3.1154e-19	2.1369e-18	TRUE
LPAR5	151.605	30.127	-2.3281	3.1452e-19	2.1562e-18	TRUE
CBFA2T3	3.48313	94.2133	4.7457	3.9793e-19	2.7194e-18	TRUE
FBXL14	293.501	665.669	1.1824	5.3924e-19	3.6717e-18	TRUE
MEIS1	444.739	180.203	-1.3018	5.4638e-19	3.7174e-18	TRUE
ZNF35-2	53.6976	184.088	1.7779	6.4319e-19	4.3648e-18	TRUE
CNKSR1	549.899	271.335	-1.0209	6.6465e-19	4.508e-18	TRUE
AMN1	203.949	439.357	1.1078	6.6782e-19	4.5284e-18	TRUE
LOC400212	109.029	3.7402	-4.9641	6.6979e-19	4.5406e-18	TRUE
NOXA1	316.199	114.047	-1.4722	7.0211e-19	4.7572e-18	TRUE
ZBTB22-5	108.887	15.7754	-2.7849	7.1128e-19	4.8169e-18	TRUE
C1QTNF3	171.722	44.8036	-1.9352	8.5983e-19	5.8063e-18	TRUE
SETDB2	273.44	97.6713	-1.4813	9.0369e-19	6.0993e-18	TRUE
TBC1D19	275.759	105.332	-1.3894	9.3262e-19	6.2897e-18	TRUE
CDC42BPG	315.949	90.4038	-1.8023	9.5314e-19	6.4264e-18	TRUE
SLC25A42	370.57	164.495	-1.1733	1.0558e-18	7.113e-18	TRUE
ILF3-DT	412.055	175.26	-1.2344	1.1138e-18	7.4944e-18	TRUE
TGFB2	83.3064	239.93	1.5273	1.1236e-18	7.5546e-18	TRUE
RXRB-4	364.765	162.865	-1.1662	1.3822e-18	9.2641e-18	TRUE
CKMT2-AS1	233.522	73.866	-1.6614	1.5876e-18	1.063e-17	TRUE
CIBAR1	374.601	778.657	1.0549	1.6454e-18	1.1009e-17	TRUE
RXRB-6	367.021	164.88	-1.1571	1.7176e-18	1.148e-17	TRUE
NFATC4-2	169.028	42.7874	-1.9792	1.972e-18	1.3161e-17	TRUE
AMH	1023.17	475.896	-1.1046	1.9907e-18	1.3282e-17	TRUE
UFL1-AS1	177.61	37.4431	-2.2322	2.1893e-18	1.4592e-17	TRUE
LOC124900458	87.0598	254.531	1.5494	2.3876e-18	1.5885e-17	TRUE
STK33	297.825	117.667	-1.3396	2.5558e-18	1.6991e-17	TRUE
SCN1A	94.1299	6.69926	-3.7849	2.9468e-18	1.9561e-17	TRUE
CCDC102A	375.195	164.571	-1.1867	3.0342e-18	2.0131e-17	TRUE
LRRC20	550.045	274.826	-1.0008	3.7214e-18	2.4584e-17	TRUE
DNAH1	152.547	344.334	1.1751	3.801e-18	2.5104e-17	TRUE
GPT	205.597	40.0423	-2.3735	3.8768e-18	2.5591e-17	TRUE
MYT1L	194.625	53.8792	-1.8521	4.0482e-18	2.6709e-17	TRUE
PXN-AS1	232.719	77.0491	-1.6008	4.1912e-18	2.7625e-17	TRUE
MAST3	562.555	279.672	-1.0054	4.5926e-18	3.0179e-17	TRUE
MCPH1-2	183.357	407.652	1.1549	4.8372e-18	3.1746e-17	TRUE
TBCK	351.068	153.49	-1.195	4.9516e-18	3.2481e-17	TRUE
PGBD2	149.99	340.785	1.1826	5.5762e-18	3.6532e-17	TRUE
ELMO3	101.488	268.17	1.4028	5.6349e-18	3.6908e-17	TRUE
ATXN1-AS1	125.902	23.9933	-2.4008	5.682e-18	3.7207e-17	TRUE
C3orf18	373.815	169.908	-1.1351	6.6122e-18	4.3157e-17	TRUE
LOC124904930	209.355	66.1288	-1.6648	8.865e-18	5.7646e-17	TRUE
PLXDC1	160.375	32.9739	-2.2828	9.1347e-18	5.9355e-17	TRUE
LINC00673	224.118	487.628	1.1222	9.8333e-18	6.3768e-17	TRUE
LOC124901245	246.216	86.9136	-1.5012	1.0061e-17	6.5209e-17	TRUE
MPP2	309.204	122.446	-1.3389	1.0328e-17	6.6891e-17	TRUE
AATK	295.653	115.539	-1.3598	1.0574e-17	6.845e-17	TRUE
IRF2	304.384	131.186	-1.2138	1.1682e-17	7.5608e-17	TRUE
THAP2	275.076	102.088	-1.425	1.2282e-17	7.9408e-17	TRUE
CCDC32	483.874	208.004	-1.214	1.3093e-17	8.4574e-17	TRUE
ADGRB1	141.068	18.4683	-2.9166	1.3277e-17	8.5714e-17	TRUE
SORL1	510.57	243.578	-1.069	1.3299e-17	8.5837e-17	TRUE
ABCB9	563	246.312	-1.1909	1.3772e-17	8.8761e-17	TRUE
WNT6	177.464	42.573	-2.0471	1.4542e-17	9.3563e-17	TRUE
CADM4	63.8599	205.086	1.6823	1.5596e-17	1.0017e-16	TRUE
LSP1-2	96.4851	11.1772	-3.0959	1.5854e-17	1.0175e-16	TRUE
SH2D6	220.875	59.6692	-1.8943	1.6966e-17	1.0886e-16	TRUE
LINC01003	162.936	39.562	-2.0492	1.7243e-17	1.1061e-16	TRUE
CABP4	451.07	220.116	-1.0352	1.8157e-17	1.1642e-16	TRUE
GNG13	55.7871	187.132	1.746	2.1216e-17	1.3573e-16	TRUE
CPNE2	203.748	429.318	1.0732	2.4015e-17	1.533e-16	TRUE
LSP1	92.3384	10.5253	-3.1214	2.4062e-17	1.5353e-16	TRUE
ISCA2	587.279	282.584	-1.0564	2.5282e-17	1.6123e-16	TRUE
PIP5KL1	412.185	191.851	-1.1018	2.7682e-17	1.7632e-16	TRUE
LINC01979	171.173	400.768	1.2268	2.8737e-17	1.8295e-16	TRUE
LOC124902311	96.9829	11.7692	-3.0215	3.0132e-17	1.9179e-16	TRUE
MFSD9	132.728	317.175	1.257	3.7768e-17	2.3957e-16	TRUE
GDPD1	183.884	45.379	-2.028	4.334e-17	2.7432e-16	TRUE
FLJ46875	159.729	40.5405	-1.9832	4.3826e-17	2.7716e-16	TRUE
ELAPOR2	414.132	169.745	-1.281	4.399e-17	2.781e-16	TRUE
CBLN3	93.1307	11.3574	-3.0382	4.9627e-17	3.1343e-16	TRUE
ZNF215	207.954	427.913	1.0408	5.0368e-17	3.1795e-16	TRUE
LOC124904176	386.224	78.0857	-2.3096	5.0694e-17	3.1986e-16	TRUE
SPRED3	133.733	343.972	1.3627	5.5521e-17	3.4964e-16	TRUE
WDR31	237.344	87.3943	-1.4448	5.5759e-17	3.5106e-16	TRUE
NMRK1	416.011	192.364	-1.1123	5.7593e-17	3.6251e-16	TRUE
EXOC3-AS1	221.051	77.872	-1.5065	6.4864e-17	4.074e-16	TRUE
OLFML2A	426.514	205.205	-1.0565	6.882e-17	4.3193e-16	TRUE
SEMA4D	209.955	444.177	1.0835	8.1992e-17	5.1325e-16	TRUE
TSSK3	293.787	117.511	-1.3204	8.4516e-17	5.2829e-16	TRUE
CD63-AS1	207.617	70.5809	-1.5613	9.2349e-17	5.7615e-16	TRUE
CCDC191	200.871	63.8992	-1.6479	9.2864e-17	5.7923e-16	TRUE
KATNAL2	418.887	199.109	-1.0762	9.4141e-17	5.8678e-16	TRUE
NR1D1	318.056	653.232	1.0375	9.8319e-17	6.1237e-16	TRUE
FMNL1-DT	173.25	46.9652	-1.8753	9.8984e-17	6.1622e-16	TRUE
IL17REL	118.07	24.4051	-2.2739	1.0192e-16	6.3438e-16	TRUE
NFATC4	176.42	47.4708	-1.8897	1.2193e-16	7.5653e-16	TRUE
DUBR	363.815	175.397	-1.0517	1.2659e-16	7.8435e-16	TRUE
ACTC1	116.836	22.8949	-2.3595	1.2678e-16	7.8533e-16	TRUE
CCDC120-2	347.205	135.989	-1.3531	1.3073e-16	8.0941e-16	TRUE
SBK3	129.047	320.273	1.3097	1.3617e-16	8.4232e-16	TRUE
TREX1	204.822	48.7333	-2.0824	1.5268e-16	9.422e-16	TRUE
VEPH1	111.372	14.4709	-2.9469	1.7836e-16	1.0986e-15	TRUE
CES1	6.95911	77.2208	3.4605	1.8891e-16	1.1614e-15	TRUE
IPW	269.426	108.677	-1.3087	1.9698e-16	1.2102e-15	TRUE
FAM180A	5.3355	79.5544	3.881	1.9881e-16	1.2203e-15	TRUE
LRRC27	187.603	57.7649	-1.6985	2.1298e-16	1.3054e-15	TRUE
MAB21L3	89.0397	8.71557	-3.3269	2.2373e-16	1.3697e-15	TRUE
FAM72A	298.281	125.396	-1.2465	2.2752e-16	1.3922e-15	TRUE
IQCD	352.75	147.081	-1.2612	2.3289e-16	1.4241e-15	TRUE
ZNF296	53.0212	181.95	1.7751	2.3377e-16	1.4288e-15	TRUE
IL17RB	81.1965	248.322	1.6169	2.4372e-16	1.4892e-15	TRUE
MOV10L1	154.21	41.1923	-1.91	2.4683e-16	1.5075e-15	TRUE
FGD4	222.764	72.3816	-1.62	2.5595e-16	1.5622e-15	TRUE
QRICH2	157.499	350.485	1.1542	2.623e-16	1.5998e-15	TRUE
PTPRR	443.745	196.261	-1.1785	2.6247e-16	1.6005e-15	TRUE
CARD16	22.0744	112.426	2.3473	2.6359e-16	1.6069e-15	TRUE
TVP23C-CDRT4	275.646	561.578	1.0276	2.7284e-16	1.6614e-15	TRUE
LOC105371967	193.046	42.6851	-2.1918	3.0386e-16	1.8451e-15	TRUE
L3MBTL1	291.232	120.179	-1.2753	3.3251e-16	2.0148e-15	TRUE
PDGFB	110.882	17.997	-2.614	3.3837e-16	2.0495e-15	TRUE
RPS6KL1	327.865	131.51	-1.3183	3.5255e-16	2.1348e-15	TRUE
LOC107984262	109.062	15.5954	-2.7944	3.5312e-16	2.1378e-15	TRUE
SCO2	224.004	477.415	1.0944	3.6907e-16	2.2323e-15	TRUE
MEFV	6.36349	74.9639	3.5535	3.8445e-16	2.3237e-15	TRUE
DMBX1	334.63	152.33	-1.1355	3.9596e-16	2.3921e-15	TRUE
HCAR3	81.316	225.956	1.4735	4.233e-16	2.5538e-15	TRUE
LINC00899	141.757	35.3758	-2.0021	4.4766e-16	2.6964e-15	TRUE
LOC124907982	129.024	21.1715	-2.6014	4.6093e-16	2.7744e-15	TRUE
LINC00570	83.9462	6.04732	-3.771	4.761e-16	2.8644e-15	TRUE
LOC100996842	285.916	111.877	-1.3496	4.9329e-16	2.9671e-15	TRUE
SEMA7A	89.8331	233.411	1.3766	5.1469e-16	3.0901e-15	TRUE
MIR222HG	125.462	325.499	1.3711	5.3044e-16	3.1833e-15	TRUE
LOC107985014	100.092	12.0437	-3.0829	6.1648e-16	3.6852e-15	TRUE
FAM167B	163.256	47.4116	-1.778	6.6061e-16	3.9463e-15	TRUE
GPRACR	191.54	65.5369	-1.5501	6.6348e-16	3.9625e-15	TRUE
NFKBIZ	387.85	191.302	-1.0208	6.711e-16	4.0062e-15	TRUE
MAP1A	426.935	166.476	-1.3529	7.0007e-16	4.1734e-15	TRUE
LINC00886	100.74	16.7875	-2.6005	7.175e-16	4.2754e-15	TRUE
DNAJC18	215.605	76.8341	-1.4898	7.194e-16	4.2848e-15	TRUE
LOC84773	236.809	91.426	-1.3764	7.2561e-16	4.3207e-15	TRUE
PLA2G3	156.87	44.3063	-1.8286	7.314e-16	4.3532e-15	TRUE
GPAT2	133.305	30.3065	-2.1383	7.6997e-16	4.5787e-15	TRUE
ZKSCAN3	255.479	103.942	-1.3003	8.2707e-16	4.9127e-15	TRUE
TRPM4	257.569	76.938	-1.7529	8.42e-16	4.9991e-15	TRUE
FUT6	234.156	526.806	1.1682	8.5241e-16	5.0586e-15	TRUE
LOC124903067	78.9323	7.91764	-3.3189	8.7087e-16	5.1634e-15	TRUE
MOSPD3	406.665	200.574	-1.02	8.8777e-16	5.2624e-15	TRUE
UBAP1L	56.6628	211.561	1.8969	8.8873e-16	5.2669e-15	TRUE
FAM72B	278.436	120.506	-1.2053	8.8957e-16	5.2707e-15	TRUE
DNAJC18-2	215.903	77.16	-1.4856	9.0388e-16	5.3543e-15	TRUE
TRIM34	96.6197	4.29797	-4.4508	9.1385e-16	5.4109e-15	TRUE
ZIC5	103.297	265.084	1.3609	9.4748e-16	5.6062e-15	TRUE
FLJ16779	15.6454	93.1156	2.5713	9.6927e-16	5.7286e-15	TRUE
ZDHHC12-DT	329.804	117.196	-1.4927	1.0051e-15	5.9338e-15	TRUE
A2M-AS1	109.796	14.7029	-2.8771	1.0256e-15	6.0536e-15	TRUE
SEMA7A-2	86.3167	221.488	1.3589	1.1662e-15	6.8721e-15	TRUE
DHRS11	358.986	172.284	-1.0589	1.1836e-15	6.9731e-15	TRUE
CHRNB1	104.374	20.519	-2.3424	1.3456e-15	7.9063e-15	TRUE
GREB1	237.887	89.5557	-1.4117	1.3776e-15	8.0926e-15	TRUE
TMEM144	260.472	105.898	-1.3007	1.4916e-15	8.7562e-15	TRUE
RIMS3	134.057	29.2683	-2.1952	1.5237e-15	8.9388e-15	TRUE
CCDC120	295.084	117.066	-1.3324	1.6832e-15	9.8589e-15	TRUE
SASH1	201.043	65.3906	-1.6245	1.7032e-15	9.9736e-15	TRUE
SIPA1L1-AS1	217.24	70.6153	-1.6275	1.8836e-15	1.1018e-14	TRUE
ROR1	7.25574	75.771	3.3696	1.8924e-15	1.1067e-14	TRUE
RFX3	168.221	46.4417	-1.8632	2.077e-15	1.2114e-14	TRUE
LINC00173	140.216	35.582	-1.9755	2.0809e-15	1.2131e-14	TRUE
HRCT1	225.802	76.7494	-1.5597	2.3163e-15	1.3477e-14	TRUE
POMK	87.8964	232.512	1.4016	2.5535e-15	1.4821e-14	TRUE
PIK3IP1	107.718	22.1831	-2.2868	2.7089e-15	1.5698e-14	TRUE
ACAD9-DT	231.008	82.0407	-1.4874	2.7798e-15	1.6106e-14	TRUE
EPB41L3	78.5141	6.55361	-3.5854	2.7858e-15	1.6136e-14	TRUE
SLC25A41	118.761	25.7692	-2.2034	3.1505e-15	1.8197e-14	TRUE
HES2	204.503	69.5437	-1.5595	3.3287e-15	1.9196e-14	TRUE
LINC01836	207.913	72.0828	-1.5247	3.5526e-15	2.0465e-14	TRUE
PWAR6	226.937	87.7114	-1.3682	3.7036e-15	2.1321e-14	TRUE
CHRNB1-2	101.492	20.193	-2.3258	3.7155e-15	2.1384e-14	TRUE
PPM1K	252.919	98.1853	-1.3659	4.2093e-15	2.4152e-14	TRUE
KRBOX5	313.478	145.872	-1.105	4.3859e-15	2.5149e-14	TRUE
HOXC13	389.644	190.101	-1.0332	4.7927e-15	2.7421e-14	TRUE
LOC124901162	26.1222	116.946	2.1618	5.2731e-15	3.013e-14	TRUE
LOC112267915	56.9068	174.025	1.6148	6.5092e-15	3.708e-14	TRUE
TMEM59L	11.4333	81.2184	2.8238	7.6663e-15	4.3595e-14	TRUE
KCTD11	174.757	58.1172	-1.5843	7.777e-15	4.4196e-14	TRUE
ASPG	83.5201	2.07577	-5.3399	7.7792e-15	4.4199e-14	TRUE
DNAI4	98.8499	14.6515	-2.7687	7.9038e-15	4.4887e-14	TRUE
SLC7A8	185.639	61.6427	-1.5845	7.9407e-15	4.5087e-14	TRUE
LOC101930496-2	183.244	399.387	1.1227	8.137e-15	4.6192e-14	TRUE
PIERCE1	324.954	145.014	-1.1655	8.5157e-15	4.8299e-14	TRUE
NPIPA8	207.06	434.26	1.0661	8.8252e-15	5.0001e-14	TRUE
ELL3	127.659	28.617	-2.1593	8.9315e-15	5.057e-14	TRUE
DAND5	72.7736	2.93373	-4.5682	9.1624e-15	5.181e-14	TRUE
SEMA6C	246.719	88.0715	-1.4881	9.2299e-15	5.218e-14	TRUE
LOC124902947	96.0441	14.943	-2.673	9.4423e-15	5.3358e-14	TRUE
RFXAP	329.538	149.577	-1.141	1.0445e-14	5.8874e-14	TRUE
DNAAF3	226.882	78.764	-1.5303	1.0892e-14	6.1351e-14	TRUE
PDE4B	70.3435	5.39567	-3.682	1.1156e-14	6.2799e-14	TRUE
STRC	80.3427	213.107	1.4101	1.1365e-14	6.3936e-14	TRUE
GLB1L	330.231	160.961	-1.0369	1.1415e-14	6.4173e-14	TRUE
PROCA1	140.964	34.4497	-2.0203	1.2339e-14	6.9289e-14	TRUE
TMEM53	222.496	82.607	-1.4247	1.234e-14	6.9289e-14	TRUE
PPP1R3E	333.363	144.757	-1.2007	1.2452e-14	6.9895e-14	TRUE
KCTD13-DT	190.038	55.3623	-1.7796	1.4579e-14	8.1609e-14	TRUE
TSPAN1	329.076	159.425	-1.0484	1.5009e-14	8.3943e-14	TRUE
IL22RA1	88.2537	13.2531	-2.7254	1.5066e-14	8.4245e-14	TRUE
ANXA9	159.692	46.8796	-1.764	1.5619e-14	8.7283e-14	TRUE
DLG5-AS1	133.996	34.2781	-1.9631	1.6303e-14	9.1028e-14	TRUE
MIEF2	218.216	82.1094	-1.4098	1.6789e-14	9.3678e-14	TRUE
LOC124905331	7925.63	3326.39	-1.2528	1.7093e-14	9.5357e-14	TRUE
GSTT1	441.319	199.637	-1.141	1.7106e-14	9.5409e-14	TRUE
LOC124900693	75.635	8.5695	-3.138	1.7262e-14	9.6257e-14	TRUE
DPYSL4	118.301	24.4989	-2.2854	1.7314e-14	9.6528e-14	TRUE
ZNF697	208.748	428.136	1.0396	1.8088e-14	1.0078e-13	TRUE
CNRIP1	335.215	163.371	-1.0396	1.8644e-14	1.0385e-13	TRUE
LNP1	173.491	57.6457	-1.5877	1.988e-14	1.1062e-13	TRUE
SPTB	133.064	29.7059	-2.1509	2.0498e-14	1.1389e-13	TRUE
MARCHF2	372.817	182.801	-1.0324	2.2e-14	1.2216e-13	TRUE
LAT	72.9036	200.635	1.461	2.3263e-14	1.2895e-13	TRUE
LOC107985567	151.881	325.127	1.0977	2.4286e-14	1.3456e-13	TRUE
VWA5B2	10.5411	75.1701	2.8342	2.7421e-14	1.5168e-13	TRUE
HOGA1	136.122	28.1362	-2.2661	2.8382e-14	1.5692e-13	TRUE
TLCD5	358.544	169.625	-1.0812	3.1678e-14	1.7489e-13	TRUE
FANK1	113.387	23.0154	-2.3105	3.3537e-14	1.85e-13	TRUE
ZNF594	338.746	162.984	-1.0578	3.6843e-14	2.0306e-13	TRUE
BCYRN1	790.982	391.229	-1.0143	3.695e-14	2.0361e-13	TRUE
ROBO4	68.9772	6.16758	-3.4788	3.7904e-14	2.0882e-13	TRUE
LOC101930112	80.9373	11.9492	-2.7541	3.8891e-14	2.1408e-13	TRUE
LRRC75A	44.6467	155.298	1.8011	3.9915e-14	2.1953e-13	TRUE
LINC00852	66.8927	182.973	1.451	4.0295e-14	2.2153e-13	TRUE
LOC105371795	248.956	94.6	-1.3998	4.3193e-14	2.3682e-13	TRUE
LOC101930496	18.4198	102.861	2.4782	4.3273e-14	2.3715e-13	TRUE
NPIPA1-2	122.081	277.357	1.1816	4.5366e-14	2.4847e-13	TRUE
NALT1	70.7678	6.40796	-3.5022	4.6952e-14	2.571e-13	TRUE
LOC107984449	80.6799	12.2754	-2.7092	5.2248e-14	2.8538e-13	TRUE
SEMA6D	185.815	66.4298	-1.4887	5.5917e-14	3.0517e-13	TRUE
ADIRF-AS1	196.291	70.2722	-1.4777	6.1971e-14	3.375e-13	TRUE
MIEF2-2	204.397	78.85	-1.3755	6.3282e-14	3.4443e-13	TRUE
LOC124900647	308.799	91.0067	-1.7626	6.4427e-14	3.5037e-13	TRUE
ARG2	70.844	213.365	1.5891	6.8972e-14	3.7446e-13	TRUE
MBD5	388.092	177.506	-1.1282	8.3591e-14	4.5214e-13	TRUE
FAM20C-4	64.8892	222.634	1.7787	8.4936e-14	4.5923e-13	TRUE
C3orf38	273.078	548.806	1.009	8.5727e-14	4.6331e-13	TRUE
ABCA1	205.495	73.6615	-1.4818	8.6034e-14	4.6478e-13	TRUE
BEND6	167.156	54.2403	-1.6266	8.6032e-14	4.6478e-13	TRUE
FAM20C-3	63.3323	217.178	1.7782	8.732e-14	4.7163e-13	TRUE
TOB1-AS1	100.866	19.4808	-2.3661	9.4781e-14	5.1129e-13	TRUE
ANXA2R-AS1	300.161	138.812	-1.1134	9.4915e-14	5.1191e-13	TRUE
BCL7A-2	151.243	309.173	1.0312	9.8541e-14	5.3081e-13	TRUE
PRKAR2A-AS1	113.465	24.2586	-2.2325	1.0208e-13	5.4943e-13	TRUE
PLEKHH1	61.2296	175.628	1.5236	1.0427e-13	5.6086e-13	TRUE
ASAH2	130.816	310.906	1.2491	1.0746e-13	5.7756e-13	TRUE
LOC124902768	145.37	45.8416	-1.6621	1.1104e-13	5.9615e-13	TRUE
FAM117B	284.781	114.225	-1.3178	1.1565e-13	6.2043e-13	TRUE
LINC00342	244.504	105.752	-1.2126	1.2384e-13	6.6356e-13	TRUE
FAM72C	227.194	97.173	-1.224	1.2608e-13	6.7537e-13	TRUE
SDSL	296.455	137.062	-1.1149	1.4348e-13	7.6656e-13	TRUE
SRRM4	92.4598	10.285	-3.1381	1.4421e-13	7.7014e-13	TRUE
KCTD11-2	166.508	57.1393	-1.5396	1.4862e-13	7.9319e-13	TRUE
FRK	76.7525	10.7657	-2.8444	1.5019e-13	8.0143e-13	TRUE
LOC101928032	23.604	104.018	2.1398	1.5858e-13	8.4533e-13	TRUE
DIO2	240.14	85.4814	-1.4841	1.732e-13	9.2156e-13	TRUE
DHRS11-2	316.698	157.22	-1.0101	1.8586e-13	9.8716e-13	TRUE
SCAMP1-AS1	295.934	135.227	-1.1326	1.9627e-13	1.0409e-12	TRUE
LOC124904958	13.3928	82.2386	2.6136	2.1922e-13	1.1613e-12	TRUE
PDCD4-AS1	101.658	19.5667	-2.3611	2.2499e-13	1.1906e-12	TRUE
BORCS8	375.847	165.071	-1.1911	2.2669e-13	1.1991e-12	TRUE
LOC100288162	77.69	219.916	1.5015	2.2727e-13	1.2017e-12	TRUE
TMCC2	319.324	132.395	-1.2691	2.2723e-13	1.2017e-12	TRUE
LOC124902686	134.778	41.7842	-1.6924	2.4418e-13	1.2895e-12	TRUE
ZC3H12B	57.8347	163.087	1.4968	2.972e-13	1.5626e-12	TRUE
ELF3-AS1	111.53	23.7789	-2.2198	2.9926e-13	1.5731e-12	TRUE
APTR	338.36	155.805	-1.1195	3.0667e-13	1.6108e-12	TRUE
ARSJ	206.138	412.481	1.0028	3.1157e-13	1.6359e-12	TRUE
ANKRA2	220.255	87.1207	-1.3365	3.1909e-13	1.674e-12	TRUE
ZNF771	258.664	109.715	-1.2349	3.3923e-13	1.7782e-12	TRUE
CDH3	61.1558	4.7436	-3.6718	3.5033e-13	1.8342e-12	TRUE
DOK7	0	82.1613	8.8639	3.6573e-13	1.9122e-12	TRUE
SSBP2	205.813	81.4064	-1.3427	3.9329e-13	2.0546e-12	TRUE
SLC38A6	354.512	170.972	-1.0572	4.2652e-13	2.2247e-12	TRUE
CFAP298-TCP10L	157.009	326.794	1.059	4.9409e-13	2.5658e-12	TRUE
ZEB1-AS1	107.417	27.3986	-1.9688	5.0275e-13	2.6082e-12	TRUE
RAPGEF3	27.5385	117.177	2.093	5.4306e-13	2.8134e-12	TRUE
GLI1	135.741	38.5507	-1.8158	5.6513e-13	2.926e-12	TRUE
MAST4	188.075	68.3503	-1.4609	5.663e-13	2.9315e-12	TRUE
LOC124901779	168.054	55.6891	-1.593	6.0538e-13	3.1295e-12	TRUE
PCDH1	66.5367	195.847	1.557	6.1627e-13	3.182e-12	TRUE
SLC27A3-2	201.004	72.7335	-1.4632	6.2613e-13	3.231e-12	TRUE
AGAP6	364.149	774.46	1.0894	6.5326e-13	3.3683e-12	TRUE
NHLH1	16.0468	82.1701	2.3598	6.7945e-13	3.502e-12	TRUE
FLJ20021	80.1737	13.2531	-2.5875	7.5372e-13	3.8794e-12	TRUE
SEMA3A	105.757	24.7306	-2.094	8.2456e-13	4.2399e-12	TRUE
GPR37L1	61.8145	6.16772	-3.321	8.2885e-13	4.2611e-12	TRUE
LOC124901807	9.54642	79.3718	3.0541	8.4831e-13	4.3577e-12	TRUE
LOC101928032-2	21.9768	96.3666	2.132	8.6516e-13	4.4408e-12	TRUE
NEK10	144.874	35.144	-2.0516	9.49e-13	4.8606e-12	TRUE
HSPA6	19.9803	101.532	2.3404	1.0483e-12	5.3575e-12	TRUE
METTL7B	86.6775	15.7149	-2.4569	1.049e-12	5.3604e-12	TRUE
CDKN2D	332.585	156.199	-1.0941	1.0635e-12	5.43e-12	TRUE
CES1-2	6.99245	61.5653	3.1309	1.1551e-12	5.8872e-12	TRUE
DKK3	299.477	137.25	-1.12	1.2018e-12	6.1229e-12	TRUE
TUBB4A	189.128	69.0377	-1.4575	1.3221e-12	6.7176e-12	TRUE
DNAJC9-AS1	204.812	74.0382	-1.4619	1.3613e-12	6.9114e-12	TRUE
CAPS2	106.765	23.5122	-2.1769	1.528e-12	7.7337e-12	TRUE
SLC27A3	206.374	74.3032	-1.4696	1.5317e-12	7.7509e-12	TRUE
SLC6A16	203.343	66.4711	-1.6056	1.5493e-12	7.8355e-12	TRUE
PANO1	99.7656	23.9931	-2.066	1.5812e-12	7.992e-12	TRUE
TMEM80	426.919	210.909	-1.0148	1.6752e-12	8.4624e-12	TRUE
RXRB-3	234.729	106.223	-1.1468	1.6759e-12	8.4643e-12	TRUE
CASZ1	266.483	108.564	-1.2977	1.6794e-12	8.4802e-12	TRUE
MORN4	396.385	188.464	-1.0752	1.6833e-12	8.4985e-12	TRUE
ARL15	135.846	40.1204	-1.7584	1.7376e-12	8.7658e-12	TRUE
MORC4	32.5917	122.969	1.9167	1.7595e-12	8.871e-12	TRUE
CGN	100.376	18.5973	-2.4483	1.7822e-12	8.9839e-12	TRUE
ONECUT2	170.209	373.226	1.1344	1.8406e-12	9.2709e-12	TRUE
LOC124901241	10.5744	69.2343	2.7158	2.0483e-12	1.0305e-11	TRUE
HERPUD2-AS1	238.44	108.17	-1.137	2.0642e-12	1.0381e-11	TRUE
PRRT3-AS1	288.925	138.838	-1.0574	2.0869e-12	1.0492e-11	TRUE
LINC00619	72.6687	9.75332	-2.8754	2.1581e-12	1.0841e-11	TRUE
LINC00339	238.911	108.359	-1.1433	2.1923e-12	1.1009e-11	TRUE
MT1G	54.5705	178.007	1.7115	2.3408e-12	1.1736e-11	TRUE
CD109-AS1	99.1401	23.7784	-2.0498	2.4704e-12	1.2372e-11	TRUE
COLQ	64.8008	4.80405	-3.751	2.5125e-12	1.2576e-11	TRUE
IGFLR1	182.246	61.7876	-1.5523	2.6575e-12	1.3286e-11	TRUE
PRR34-AS1	385.522	151.493	-1.3508	2.6818e-12	1.3405e-11	TRUE
EN1	155.256	322.896	1.0551	2.6935e-12	1.3461e-11	TRUE
TGFA	55.3547	158.86	1.5173	2.7566e-12	1.3774e-11	TRUE
FCN2	61.8873	6.55354	-3.2431	2.8249e-12	1.4107e-11	TRUE
GJB5	222.73	97.5599	-1.19	3.2374e-12	1.6139e-11	TRUE
MYHAS	73.1801	11.8037	-2.6424	3.2963e-12	1.642e-11	TRUE
LOC124901783	69.0024	0	-8.5023	3.7913e-12	1.8839e-11	TRUE
DBNDD1	163.373	59.6351	-1.455	3.8258e-12	1.9003e-11	TRUE
PITRM1-AS1	64.589	177.19	1.4518	3.8797e-12	1.9267e-11	TRUE
DRP2	154.774	47.2742	-1.7188	3.9534e-12	1.9626e-11	TRUE
CLMN	16.77	84.2114	2.3216	4.1656e-12	2.0672e-11	TRUE
TMEM37	204.209	84.478	-1.2695	4.2438e-12	2.104e-11	TRUE
PRR15-DT	87.2495	16.4014	-2.4245	4.4464e-12	2.2019e-11	TRUE
[truncated: 24,153 more rows]

## Sheet: Table S2
	category	subcategory	ID	Description	GeneRatio	BgRatio	RichFactor	FoldEnrichment	zScore	pvalue	p.adjust	qvalue	geneID	Count
hsa04115	Cellular Processes	Cell growth and death	hsa04115	p53 signaling pathway	21/969	75/8653	0.28	2.50035	4.63401	4.86E-05	0.00821524	0.00756988	CCND1/IGFBP3/THBS1/CCNG2/CCNE2/RRM2/DDB2/SERPINE1/BCL2L1/CD82/STEAP3/TP53I3/TNFRSF10A/BBC3/GADD45A/ZNF385A/CASP3/APAF1/ADGRB1/RPRM/TP53AIP1	21
hsa04068	Environmental Information Processing	Signal transduction	hsa04068	FoxO signaling pathway	31/969	133/8653	0.233083	2.08139	4.46287	4.88E-05	0.00821524	0.00756988	CCND1/EGFR/SOD2/IL6/SKP2/CCNG2/SOS1/IRS2/SMAD3/GABARAPL1/PLK2/G6PC3/PRKAB1/FOXO4/CREBBP/FBXO32/CSNK1E/BCL6/CAT/GADD45A/TGFBR1/KLF2/CDKN1B/FOXO6/PLK3/SOS2/TNFSF10/TGFB2/CDKN2D/DEPP1/S1PR4	31
hsa04668	Environmental Information Processing	Signal transduction	hsa04668	TNF signaling pathway	28/969	119/8653	0.235294	2.10114	4.29501	9.36E-05	0.00938238	0.00864533	MAP2K3/TRAF3/IL6/JUN/MAP3K14/ICAM1/PGAM5/JAG1/CXCL2/JUNB/DAB2IP/FRMD8/CREB3L4/TNFAIP3/ATF6B/IRF1/TRADD/CREB3L1/CASP3/CREB3L3/CSF1/CASP10/TNFRSF1B/IL1B/CXCL3/CSF2/MMP14/VEGFD	28
hsa04060	Environmental Information Processing	Signaling molecules and interaction	hsa04060	Cytokine-cytokine receptor interaction	55/969	298/8653	0.184564	1.64812	4.04313	0.000111364	0.00938238	0.00864533	GDF15/TNFRSF10D/TNFRSF12A/IL6/IL4R/TNFRSF21/CXCR4/BMP6/CXCL16/IL17RE/IL17RC/IL32/CXCL2/TNFRSF10A/IL1RAP/BMP2/IL6R/CXCL8/CLCF1/TGFBR1/LIFR/CSF1R/TNFSF10/BMPR2/RELT/CSF1/TNFRSF13C/TGFB2/AMH/IL17RB/IL22RA1/CNTF/ACVR2A/INHA/TNFRSF1B/IFNLR1/CTF1/IL1R1/TNFSF4/IL21R/IL1B/CXCL3/CCR7/EBI3/TNFRSF9/CSF3R/CSF2/THPO/TSLP/IL11/IL3RA/IL1A/IL20/MSTN/GDF1	55
hsa04933	Human Diseases	Endocrine and metabolic disease	hsa04933	AGE-RAGE signaling pathway in diabetic complications	24/969	101/8653	0.237624	2.12194	4.02738	0.000247451	0.0137859	0.0127029	CCND1/IL6/F3/JUN/THBD/ICAM1/MMP2/SMAD3/SERPINE1/COL1A1/PLCB3/PRKCE/CXCL8/TGFBR1/CDKN1B/PRKCD/PLCD4/CASP3/TGFB2/PLCD1/IL1B/NFATC1/VEGFD/IL1A	24
hsa04010	Environmental Information Processing	Signal transduction	hsa04010	MAPK signaling pathway	54/969	300/8653	0.18	1.60737	3.80205	0.000249193	0.0137859	0.0127029	DUSP4/EGFR/HSPA8/MAP2K3/JUN/HSPB1/SOS1/MAP3K14/EFNA1/RELB/EPHA2/CRKL/GNA12/DUSP7/NFKB2/MAX/AREG/PDGFA/IL1RAP/EREG/ERBB2/GADD45A/TGFBR1/DUSP5/MAP3K12/CSF1R/JUND/TRADD/PDGFRB/EFNA3/MAP3K3/DDIT3/CASP3/SOS2/CSF1/CACNB1/TGFB2/PTPRR/PDGFB/HSPA6/TGFA/CACNG4/RASGRF2/NTRK1/IL1R1/IL1B/CACNA1A/NFATC1/MECOM/PLA2G4D/TEK/NTRK2/VEGFD/IL1A	54
hsa04350	Environmental Information Processing	Signal transduction	hsa04350	TGF-beta signaling pathway	25/969	108/8653	0.231481	2.06709	3.96262	0.000286353	0.0137859	0.0127029	SIN3A/THBS1/ID3/ID1/HFE/ID2/E2F4/SP1/TFDP1/SMAD3/BMP6/THSD4/CREBBP/SKI/DCN/BMP2/TGFBR1/BMPR2/GREM1/TGFB2/AMH/CHRD/ACVR2A/LRRC32/FST	25
hsa04630	Environmental Information Processing	Signal transduction	hsa04630	JAK-STAT signaling pathway	33/969	168/8653	0.196429	1.75407	3.50484	0.000850415	0.0358237	0.0330095	CCND1/EGFR/IL6/IL4R/SOS1/SOCS6/STAT6/CREBBP/BCL2L1/PDGFA/SOCS7/IL6R/CLCF1/LIFR/PDGFRB/SOS2/PIAS3/PTPN6/PDGFB/IL22RA1/CNTF/IFNLR1/CTF1/AOX1/IL21R/CSF3R/CSF2/THPO/SOCS1/TSLP/IL11/IL3RA/IL20	33
hsa04657	Organismal Systems	Immune system	hsa04657	IL-17 signaling pathway	20/969	95/8653	0.210526	1.87996	3.06243	0.00373508	0.139858	0.128871	FOSL1/TRAF3/IL6/JUN/IL17RE/IL17RC/TRAF3IP2/CXCL2/CXCL8/TNFAIP3/JUND/TRADD/CASP3/LCN2/IL17RB/IL1B/CXCL3/MUC5AC/CSF2/MMP13	20
hsa04915	Organismal Systems	Endocrine system	hsa04915	Estrogen signaling pathway	26/969	139/8653	0.18705	1.67033	2.82914	0.00571917	0.181844	0.167558	EGFR/HSPA8/KRT17/JUN/HBEGF/SOS1/SP1/MMP2/PLCB3/CTSD/KRT15/CREB3L4/CALML4/ATF6B/KRT19/PRKCD/SHC4/CREB3L1/CREB3L3/SOS2/GREB1/HSPA6/TGFA/KRT13/KRT14/ESR2	26
hsa04020	Environmental Information Processing	Signal transduction	hsa04020	Calcium signaling pathway	42/969	254/8653	0.165354	1.47659	2.7376	0.00593555	0.181844	0.167558	EGFR/PPIF/SPHK1/PDE1A/ATP2B4/ATP2A3/MYLK3/CXCR4/ORAI3/PLCB3/PDGFA/ADORA2B/MCOLN1/ERBB2/CALML4/BDKRB2/PDGFRB/PLCD4/C4orf3/MST1R/ATP2B3/ITPKB/P2RX6/NFATC4/PDGFB/TGFA/PLCD1/NTRK1/MYLK/ADRA1D/HTR7/ATP2B2/CACNA1A/NFATC1/P2RX2/SLC8A1/ADRA1B/BDKRB1/NTRK2/CAMK2A/CASQ1/VEGFD	42
hsa05202	Human Diseases	Cancer: overview	hsa05202	Transcriptional misregulation in cancer	34/969	198/8653	0.171717	1.5334	2.69624	0.00707772	0.196762	0.181305	FUS/IGFBP3/SIN3A/IL6/ETV5/ID2/CDKN2C/ETV4/SP1/DDB2/EYA1/BCL2L1/MAX/PDGFA/RUNX1/BCL6/CXCL8/PLAT/GADD45A/CDKN1B/MLLT3/CSF1R/DDIT3/BAIAP3/BMP2K/MEIS1/NFKBIZ/RXRB/NTRK1/HPGD/CEBPE/ITGAM/CSF2/SIX1	34
hsa05323	Human Diseases	Immune disease	hsa05323	Rheumatoid arthritis	19/969	95/8653	0.2	1.78596	2.7353	0.00824023	0.196762	0.181305	IL6/JUN/CTSL/ICAM1/ATP6V0A1/CXCL2/CXCL8/ATP6V0A2/CSF1/TGFB2/ATP6V1C2/CTSK/IL1B/CXCL3/CSF2/ATP6V0A4/TEK/IL11/IL1A	19
hsa04390	Environmental Information Processing	Signal transduction	hsa04390	Hippo signaling pathway	28/969	157/8653	0.178344	1.59258	2.66082	0.00827772	0.196762	0.181305	CCND1/ID1/ID2/SMAD3/WWC1/FZD2/BMP6/SERPINE1/LLGL2/CSNK1E/AREG/WNT7B/BMP2/BBC3/TGFBR1/DLG3/WNT9A/NKD2/SNAI2/BMPR2/TGFB2/AMH/WNT6/AMOT/FZD8/WNT1/FZD9/WTIP	28
hsa04931	Human Diseases	Endocrine and metabolic disease	hsa04931	Insulin resistance	21/969	109/8653	0.192661	1.72042	2.68781	0.00875797	0.196762	0.181305	CD36/GFPT1/IL6/SREBF1/IRS2/G6PC3/PRKAB1/TRIB3/PRKCE/NR1H3/GFPT2/GYS1/CREB3L4/PRKCD/CREB3L1/CREB3L3/ACACB/PPP1R3E/SLC27A3/SLC27A1/PYGM	21
hsa04814	Cellular Processes	Cell motility	hsa04814	Motor proteins	33/969	197/8653	0.167513	1.49586	2.49997	0.0113756	0.239598	0.220776	TUBB4B/KIF20A/KIFC3/MYO1G/DCTN5/TUBB6/DYNLL2/MYL6/DYNLL1/KIF3C/CENPE/DYNC2H1/KIFAP3/MYH8/ACTA2/DNAH1/ACTC1/DNAI4/TUBB4A/MYH4/MYH1/MYH2/TUBA8/MYO7A/DNAH6/MYO1F/DNAH2/MYO7B/DYNLT2/DNAH5/TNNI3/TUBB8/TUBB1	33
hsa04934	Human Diseases	Endocrine and metabolic disease	hsa04934	Cushing syndrome	27/969	155/8653	0.174194	1.55552	2.47817	0.0127503	0.24416	0.22498	CCND1/EGFR/CDKN2C/CCNE2/LDLR/SP1/ARMC5/FZD2/PLCB3/WNT7B/AHR/CREB3L4/KMT2D/ATF6B/CDKN1B/WNT9A/CREB3L1/CREB3L3/WNT6/RASD1/FZD8/WNT1/PDE11A/FZD9/KCNK2/KCNK3/CAMK2A	27
hsa05418	Human Diseases	Cardiovascular disease	hsa05418	Fluid shear stress and atherosclerosis	25/969	141/8653	0.177305	1.5833	2.47978	0.0130412	0.24416	0.22498	HMOX1/SQSTM1/SDC4/NQO1/JUN/THBD/CTSL/KEAP1/ICAM1/MMP2/GPC1/PDGFA/PLAT/CALML4/KLF2/BMPR2/CDH5/PDGFB/GSTT1/ACVR2A/IL1R1/IL1B/NCF2/GSTM2/IL1A	25
hsa04978	Organismal Systems	Digestive system	hsa04978	Mineral absorption	13/969	61/8653	0.213115	1.90308	2.51344	0.0158662	0.267419	0.246412	FTH1/HMOX1/FTL/SLC31A1/ATP2B4/SLC46A1/MT2A/ATP2B3/ATP7A/MT1G/SLC34A3/ATP2B2/SLC8A1	13
hsa04928	Organismal Systems	Endocrine system	hsa04928	Parathyroid hormone synthesis, secretion and action	21/969	115/8653	0.182609	1.63066	2.41766	0.0158706	0.267419	0.246412	EGFR/HBEGF/SP1/GNA12/PLCB3/CREB3L4/MEF2D/ATF6B/JUND/CREB3L1/SLC12A3/CREB3L3/MMP24/CYP27B1/PDE4B/RXRB/SLC34A3/GATA3/MMP14/PDE4C/MMP13	21
hsa04659	Organismal Systems	Immune system	hsa04659	Th17 cell differentiation	20/969	109/8653	0.183486	1.6385	2.38215	0.0174083	0.270058	0.248843	IL6/IL4R/JUN/HIF1A/STAT6/SMAD3/RORC/RUNX1/IL1RAP/AHR/IL6R/TGFBR1/LAT/RXRB/GATA3/IL1R1/IL21R/IL1B/NFATC1/EBI3	20
hsa00250	Metabolism	Amino acid metabolism	hsa00250	Alanine, aspartate and glutamate metabolism	9/969	37/8653	0.243243	2.17212	2.53715	0.0183726	0.270058	0.248843	GFPT1/ASNS/ASL/GPT2/GFPT2/ALDH4A1/GPT/AGXT/ABAT	9
hsa05146	Human Diseases	Infectious disease: parasitic	hsa05146	Amoebiasis	19/969	103/8653	0.184466	1.64725	2.34657	0.0190903	0.270058	0.248843	LAMB1/IL6/HSPB1/COL1A1/PLCB3/CXCL2/CXCL8/CASP3/TGFB2/ARG2/RAB7B/IL1R1/IL1B/CXCL3/ITGAM/CSF2/SERPINB4/LAMA1/SERPINB3	19
hsa05134	Human Diseases	Infectious disease: bacterial	hsa05134	Legionellosis	12/969	56/8653	0.214286	1.91353	2.43541	0.0192326	0.270058	0.248843	HSPA8/IL6/NFKB2/CXCL2/CXCL8/CASP3/APAF1/CASP1/HSPA6/IL1B/CXCL3/ITGAM	12
hsa00330	Metabolism	Amino acid metabolism	hsa00330	Arginine and proline metabolism	11/969	50/8653	0.22	1.96456	2.42894	0.020293	0.27355	0.252061	AMD1/SAT1/SRM/ALDH1B1/CKMT1B/CKMT1A/PYCR3/ALDH4A1/HOGA1/ARG2/PRODH	11
hsa05215	Human Diseases	Cancer: specific types	hsa05215	Prostate cancer	18/969	98/8653	0.183673	1.64017	2.26322	0.0230518	0.298786	0.275315	CCND1/EGFR/ETV5/SOS1/CCNE2/CREBBP/NKX3-1/PDGFA/CREB3L4/PLAT/ERBB2/CDKN1B/PDGFRB/CREB3L1/CREB3L3/SOS2/PDGFB/TGFA	18
hsa05417	Human Diseases	Cardiovascular disease	hsa05417	Lipid and atherosclerosis	34/969	216/8653	0.157407	1.40562	2.14378	0.0247682	0.309144	0.284859	CD36/HSPA8/MAP2K3/SOD2/VAV3/TRAF3/IL6/VAV2/JUN/LDLR/ICAM1/BCL2L1/PLCB3/CXCL2/TNFRSF10A/CXCL8/LYN/CALML4/DDIT3/CASP3/APAF1/TNFSF10/CASP1/TLR6/ERN1/ABCA1/HSPA6/RXRB/IL1B/CXCL3/NCF2/NFATC1/POU2F3/CAMK2A	34
hsa04210	Cellular Processes	Cell growth and death	hsa04210	Apoptosis	23/969	137/8653	0.167883	1.49917	2.0913	0.0302676	0.351377	0.323774	JUN/CAPN2/CTSL/MAP3K14/CASP2/BCL2L1/CTSD/TNFRSF10A/DAB2IP/BBC3/GADD45A/TRADD/DDIT3/CASP3/APAF1/TNFSF10/ERN1/CASP10/TUBA8/NTRK1/CTSK/TP53AIP1/IL3RA	23
hsa04710	Organismal Systems	Environmental adaptation	hsa04710	Circadian rhythm	8/969	34/8653	0.235294	2.10114	2.28443	0.0308504	0.351377	0.323774	PER1/NPAS2/PRKAB1/RORC/CSNK1E/DBP/NR1D1/PER3	8
hsa05152	Human Diseases	Infectious disease: bacterial	hsa05152	Tuberculosis	29/969	182/8653	0.159341	1.42288	2.04746	0.0312798	0.351377	0.323774	SPHK1/IL6/IRAK2/RFX5/ATP6V0A1/CREBBP/KSR1/NFYA/CTSD/CALML4/ATP6V0A2/TRADD/EEA1/PLK3/CASP3/APAF1/TLR6/CYP27B1/TGFB2/LSP1/RFXAP/CASP10/CARD9/IL1B/TLR1/ITGAM/ATP6V0A4/CAMK2A/IL1A	29
hsa05225	Human Diseases	Cancer: specific types	hsa05225	Hepatocellular carcinoma	27/969	170/8653	0.158824	1.41827	1.95582	0.0380793	0.392187	0.361378	CCND1/EGFR/HMOX1/NQO1/SOS1/KEAP1/DDB2/SMAD3/FZD2/BCL2L1/FRAT1/WNT7B/GADD45A/TGFBR1/WNT9A/FRAT2/SHC4/SOS2/TGFB2/WNT6/GSTT1/TGFA/FZD8/WNT1/FZD9/GSTM2/DPF3	27
hsa05224	Human Diseases	Cancer: specific types	hsa05224	Breast cancer	24/969	148/8653	0.162162	1.44808	1.95243	0.0393054	0.392187	0.361378	CCND1/EGFR/JUN/SOS1/SP1/DDB2/FZD2/NFKB2/FRAT1/JAG1/WNT7B/ERBB2/GADD45A/WNT9A/FRAT2/SHC4/SOS2/WNT6/FZD8/HEY2/WNT1/FZD9/HEYL/ESR2	24
hsa04216	Cellular Processes	Cell growth and death	hsa04216	Ferroptosis	9/969	42/8653	0.214286	1.91353	2.10741	0.039774	0.392187	0.361378	FTH1/GCLM/HMOX1/FTL/SAT1/GCLC/SLC7A11/STEAP3/LPCAT3	9
hsa03083	Genetic Information Processing	Chromosome	hsa03083	Polycomb repressive complex	15/969	83/8653	0.180723	1.61382	1.99535	0.040804	0.392187	0.361378	TFDP1/PHC2/E2F6/CREBBP/MAX/BCOR/CBX7/PCGF6/EED/SFMBT1/SCML2/L3MBTL1/MBD5/YY2/FBRSL1	15
hsa04146	Cellular Processes	Transport and catabolism	hsa04146	Peroxisome	15/969	83/8653	0.180723	1.61382	1.99535	0.040804	0.392187	0.361378	SOD2/ACOX1/NUDT19/MPV17/CAT/EHHADH/PEX11A/MVK/MPV17L2/PXMP4/PEX12/MPV17L/NUDT7/PEX11G/AGXT	15
hsa04064	Environmental Information Processing	Signal transduction	hsa04064	NF-kappa B signaling pathway	18/969	105/8653	0.171429	1.53083	1.94331	0.0427722	0.392187	0.361378	TRAF3/MAP3K14/ICAM1/RELB/NFKB2/BCL2L1/CXCL2/CXCL8/LYN/GADD45A/TNFAIP3/TRADD/TNFRSF13C/LAT/IL1R1/IL1B/CARD14/CXCL3	18
hsa05217	Human Diseases	Cancer: specific types	hsa05217	Basal cell carcinoma	12/969	63/8653	0.190476	1.70092	1.98275	0.0446257	0.392187	0.361378	DDB2/FZD2/PTCH1/WNT7B/BMP2/GADD45A/WNT9A/WNT6/GLI1/FZD8/WNT1/FZD9	12
hsa05220	Human Diseases	Cancer: specific types	hsa05220	Chronic myeloid leukemia	14/969	77/8653	0.181818	1.6236	1.95182	0.0450286	0.392187	0.361378	CCND1/SOS1/DDB2/SMAD3/CRKL/BCL2L1/RUNX1/GADD45A/TGFBR1/CDKN1B/SHC4/SOS2/TGFB2/MECOM	14
hsa05205	Human Diseases	Cancer: overview	hsa05205	Proteoglycans in cancer	31/969	204/8653	0.151961	1.35698	1.83226	0.0470417	0.392187	0.361378	CCND1/EGFR/THBS1/VAV3/LUM/SDC4/VAV2/HBEGF/SOS1/CTSL/HIF1A/MMP2/TIMP3/PDCD4/FZD2/GPC1/COL1A1/DCN/PTCH1/WNT7B/ERBB2/WNT9A/CASP3/SOS2/PTPN6/TGFB2/WNT6/FZD8/WNT1/FZD9/CAMK2A	31
hsa04750	Organismal Systems	Sensory system	hsa04750	Inflammatory mediator regulation of TRP channels	17/969	99/8653	0.171717	1.5334	1.89547	0.0473547	0.392187	0.361378	MAP2K3/TRPV3/PLCB3/PRKCE/IL1RAP/CALML4/BDKRB2/PRKCD/ALOX12/NTRK1/IL1R1/IL1B/PLA2G4D/TRPV2/BDKRB1/ASIC2/CAMK2A	17
hsa04022	Environmental Information Processing	Signal transduction	hsa04022	cGMP-PKG signaling pathway	26/969	166/8653	0.156627	1.39865	1.84159	0.0477142	0.392187	0.361378	PPIF/PDE3B/IRS2/ATP2B4/ATP2A3/MYLK3/GNA12/PLCB3/PRKCE/CREB3L4/MEF2D/CALML4/BDKRB2/ATF6B/RGS2/CNGB1/CREB3L1/CREB3L3/ATP2B3/NFATC4/MYLK/ADRA1D/ATP2B2/NFATC1/SLC8A1/ADRA1B	26

## Sheet: Table S3
ID	Description	GeneRatio	BgRatio	RichFactor	FoldEnrichment	zScore	pvalue	p.adjust	qvalue	geneID	Count	Go_term
GO:0000302	response to reactive oxygen species	45/2150	200/18986	0.225	1.98690697674419	5.01393997141162	4.56997841026704e-06	0.0266358056581105	0.0241208999219946	CD36/FOSL1/HMOX1/HSPA8/PPIF/SOD2/SPHK1/RHOB/IL6/NQO1/PINK1/CAPN2/GPX1/UCP2/HIF1A/STAT6/MMP2/ANKZF1/COL1A1/TXNIP/AREG/MPV17/HYAL1/PDK2/FOXP1/CAT/TNFAIP3/KLF2/PRKCD/PLK3/ZNF277/CASP3/GCH1/PEX12/ERN1/ATP7A/TREX1/GPR37L1/APOE/CRYAB/AMBP/SLC8A1/PTPRN/TET1/IL1A	45	BP
GO:0019933	cAMP-mediated signaling	19/2150	57/18986	0.333333333333333	2.94356589147287	5.25143426070651	8.85940650527541e-06	0.0266358056581105	0.0241208999219946	PDE1A/PDE3B/CGAS/ADM/KSR1/CAP2/AHR/EPHA5/GIPR/PDE9A/TOR2A/PDE4B/GPR3/RASD2/PDE11A/UCN/PDE4C/INSL3/GIP	19	BP
GO:0009743	response to carbohydrate	50/2150	243/18986	0.205761316872428	1.81701598239066	4.58056666939896	1.9445499022853e-05	0.0276164093029664	0.0250089167022758	GCLM/MAP2K3/NPTX1/SIN3A/SLC12A7/SOD2/THBS1/TRA2B/TWNK/NQO1/GPX1/SELENOS/UCP2/HIF1A/SREBF1/ICAM1/IRS2/RPTOR/SMAD3/GCLC/COL1A1/TXNIP/SLC12A6/DYNLL1/PRKCE/EPHA5/CAT/LYN/SARM1/GPAM/NAGLU/CDKN1B/GIPR/COL6A2/CASP3/BAIAP3/ERN1/NR1D1/TRPM4/ZBED6/IL1B/MAFA/TH/P2RX2/HNF4A/PTPRN/MAP1B/CLTRN/GIP/IL1A	50	BP
GO:0045926	negative regulation of growth	48/2150	232/18986	0.206896551724138	1.82704089815557	4.52927922449579	2.43400409494429e-05	0.0276164093029664	0.0250089167022758	GDF15/CDKN2C/IFRD1/HIF1A/ULK1/NDRG3/SMAD3/VGLL4/WWC1/HYAL1/NRP1/CCN3/MUL1/PLAC8/MT2A/PTCH1/FOXP1/BCL6/PSRC1/PTK6/BBC3/RGS2/CDKN1B/ING4/SERTAD3/BMPR2/OSGIN1/GREM1/CYP27B1/TGFB2/SEMA6C/SEMA6D/SEMA3A/CDKN2D/MT1G/CGRRF1/TRIM46/ARHGAP4/PI16/CRYAB/TP53TG5/MAP2/HNF4A/ALOX15B/BDKRB1/KCNK2/ESR2/MSTN	48	BP
GO:0071887	leukocyte apoptotic process	30/2150	122/18986	0.245901639344262	2.1714830346931	4.63878343019442	2.92260292419384e-05	0.0276164093029664	0.0250089167022758	IL6/SELENOS/TSC22D3/CTSL/HIF1A/TNFRSF21/EFNA1/IRS2/CRKL/SLC7A11/RORC/BCL2L1/TRAF3IP2/FOXP1/BCL6/LYN/BBC3/FNIP1/GPAM/ST3GAL1/ZC3H8/KIFAP3/CASP3/PRKD2/ITPKB/LMBR1L/NFKBIZ/ARG2/HCAR2/CCR7	30	BP
GO:0002237	response to molecule of bacterial origin	69/2150	375/18986	0.184	1.62484837209302	4.36727454326467	3.10258859773456e-05	0.0276164093029664	0.0250089167022758	CD24/CD36/MAP2K3/SOD2/IL6/NQO1/THBD/CAPN2/GPX1/SELENOS/IRAK2/UPF1/SELENOW/PDCD4/AKAP12/BMP6/FOSL2/SERPINE1/NFKB2/C5AR1/ADM/SHPK/TRIM6/PRKCE/NR1H3/CXCL2/FOXP1/DAB2IP/AHR/CXCL8/CDK19/LYN/TNFAIP3/NAGLU/CD68/SNCA/TRIM5/CASP3/NOCT/GCH1/CASP1/TLR6/CYP27B1/NR1D1/CARD16/NFKBIZ/SASH1/PDE4B/ABCA1/DIO2/CD180/TNFRSF1B/CARD9/GBP2/TNFSF4/KMO/IL1B/HPGD/TLR1/TH/CXCL3/GBP3/CCR7/CEBPE/LTF/CSF2/BDKRB1/CLDN1/IL1A	69	BP
GO:0006979	response to oxidative stress	73/2150	405/18986	0.180246913580247	1.59170600057422	4.30134240538827	3.76619832340734e-05	0.0276164093029664	0.0250089167022758	CD36/EGFR/EPAS1/FOSL1/GCLM/HMOX1/HSPA8/PPIF/SIN3A/SOD2/SPHK1/SRXN1/RHOB/IL6/NQO1/ETV5/PINK1/CAPN2/GPX1/NCOA7/SELENOS/UCP2/HIF1A/STAT6/KEAP1/SP1/MMP2/GCLC/FOXO4/SLC7A11/ANKZF1/COL1A1/TXNIP/AREG/MPV17/HYAL1/PDK2/PYROXD1/FOXP1/CAT/TNFAIP3/NAGLU/TP53INP1/KLF2/PRKCD/SNCA/SLC23A2/WRN/PTGS1/PLK3/ZNF277/CASP3/ATP13A2/GCH1/PEX12/ERN1/ATP7A/TREX1/GPR37L1/RNF112/SELENOP/APOE/DUOX2/CRYAB/STOX1/MGAT3/UCN/AMBP…	73	BP
GO:0003018	vascular process in circulatory system	54/2150	276/18986	0.195652173913043	1.72774519716886	4.35213208380909	4.04164553214164e-05	0.0276164093029664	0.0250089167022758	CD36/EGFR/EXT1/GCLM/SOD2/ABCC3/SLC7A1/GPX1/GRIP2/MMP2/ATP2B4/ATP2A3/MYLK3/GCLC/AKAP12/BMP6/SLC22A3/DOCK5/MFSD2A/ADM/FOXC1/DDAH1/SLC5A6/ADORA2B/PLEC/SLC1A3/BDKRB2/RGS2/KLF2/SLC12A2/GCH1/SLC1A4/BMPR2/CDH5/ACTA2/DOCK4/FOXC2/TJP3/TRPM4/SLC7A8/APOE/AMOT/FAAH/SERPINF2/SLC27A1/ADRA1D/HTR7/UCN/SLC8A1/SLC1A2/ADRA1B/SLC4A8/TEK/ASIC2	54	BP
GO:0043491	phosphatidylinositol 3-kinase/protein kinase B signal transduction	60/2150	317/18986	0.189274447949527	1.67142542733475	4.30796295106302	4.30646642980842e-05	0.0276164093029664	0.0250089167022758	EGFR/GDF15/THBS1/VAV3/VAV2/PINK1/UNC5B/HBEGF/GPX1/RCN3/PDE3B/IRS2/ERRFI1/OTUD3/FKRP/CAVIN3/NKX3-1/PDGFA/C1QTNF1/MUL1/DCN/DAB2IP/ERBB2/CAT/TGFBR1/ERFE/COL6A2/CSF1R/BTN2A2/MFHAS1/PDGFRB/PLK3/DDIT3/NYAP2/MST1R/GCNT2/PTPN6/LTK/USP49/INPP5E/MYORG/AKR1C2/TGFB2/SEMA4D/PDGFB/ROR1/PIK3IP1/RAPGEF3/FBXL2/RASD2/NTRK1/GATA3/STOX1/CCR7/NYAP1/THPO/WDR72/TEK/NTRK2/MSTN	60	BP
GO:0009064	glutamine family amino acid metabolic process	21/2150	74/18986	0.283783783783784	2.50600879949717	4.63852297295545	4.84711705439254e-05	0.0276164093029664	0.0250089167022758	CTPS1/GCLM/GFPT1/ASNS/UCP2/ATP2B4/GCLC/SLC7A11/ASL/DDAH1/ASNSD1/GFPT2/PYCR3/ALDH4A1/ARG2/PRODH/AADAT/SIRT4/DGLUCY/ADHFE1/AMDHD1	21	BP
GO:0043367	CD4-positive, alpha-beta T cell differentiation	26/2150	102/18986	0.254901960784314	2.25096215230278	4.52691492206499	5.05206223736288e-05	0.0276164093029664	0.0250089167022758	IL6/IL4R/ZBTB7B/CD83/CTSL/STAT6/CBFB/BRD2/ARMC5/RELB/RORC/SHB/GPR183/RUNX1/JUNB/SH3RF1/FOXP1/BRD4/IL6R/BCL6/RUNX3/ATP7A/NFKBIZ/GATA3/TNFSF4/SOCS1	26	BP
GO:0046632	alpha-beta T cell differentiation	31/2150	133/18986	0.233082706766917	2.05828291659381	4.37665631755721	6.54403512449159e-05	0.0327910693363066	0.0296949944728026	IL6/IL4R/ZBTB7B/CD83/CTSL/STAT6/CBFB/BRD2/ARMC5/RELB/FOSL2/RORC/SHB/GPR183/RUNX1/JUNB/SH3RF1/FOXP1/BRD4/IL6R/BCL6/IRF1/PRDM1/RUNX3/ITPKB/ATP7A/NFKBIZ/GATA3/TNFSF4/EOMES/SOCS1	31	BP
GO:0042542	response to hydrogen peroxide	25/2150	99/18986	0.252525252525253	2.22997416020672	4.38467256474243	8.24566444816348e-05	0.037755276535967	0.0341904899945832	FOSL1/HMOX1/HSPA8/PPIF/SOD2/SPHK1/RHOB/IL6/NQO1/CAPN2/GPX1/STAT6/MMP2/ANKZF1/COL1A1/TXNIP/AREG/CAT/TNFAIP3/KLF2/PRKCD/ZNF277/CASP3/ERN1/CRYAB	25	BP
GO:0009410	response to xenobiotic stimulus	78/2150	451/18986	0.172949002217295	1.52726035167328	4.04969357362056	8.79051840185495e-05	0.037755276535967	0.0341904899945832	CCND1/CTPS1/EGFR/FOSL1/GCLM/HSPA8/SOD2/THBS1/VAV3/TOP1/BCAR3/NQO1/ABCC3/VAV2/TENT4A/XPC/PLIN2/GPX1/MTHFR/SREBF1/SRD5A1/MMP2/RPTOR/EPHX1/CXCR4/NPAS2/GCLC/RBM22/ERRFI1/CYP26B1/CRKL/GNA12/ALDH3A1/FOSL2/AKR1C1/MBD1/RORC/FKRP/COL1A1/TXNIP/TRAF3IP2/NKX3-1/SULT1A1/PTCH1/AHR/SLC1A3/CAT/LYN/CDKN1B/SNCA/CASP3/SULT1A3/ACACB/AMH/NFKBIZ/PDE4B/ABCA1/CDH3/N6AMT1/SULT1A2/CARD9/NTRK1/AOX1/IL1B/TH/HNF4A/CYP4F12/SL…	78	BP
GO:0051896	regulation of phosphatidylinositol 3-kinase/protein kinase B signal transduction	53/2150	280/18986	0.189285714285714	1.67152491694352	4.04534676121052	0.000116811490108925	0.046825832668331	0.0424046202339276	EGFR/GDF15/THBS1/VAV3/VAV2/PINK1/UNC5B/HBEGF/GPX1/RCN3/PDE3B/IRS2/OTUD3/CAVIN3/NKX3-1/PDGFA/C1QTNF1/MUL1/DCN/DAB2IP/CAT/TGFBR1/ERFE/CSF1R/BTN2A2/MFHAS1/PDGFRB/PLK3/DDIT3/MST1R/GCNT2/PTPN6/LTK/USP49/INPP5E/MYORG/AKR1C2/TGFB2/SEMA4D/PDGFB/ROR1/PIK3IP1/RAPGEF3/FBXL2/RASD2/NTRK1/GATA3/STOX1/CCR7/THPO/TEK/NTRK2/MSTN	53	BP
GO:0042060	wound healing	76/2150	444/18986	0.171171171171171	1.51156086318877	3.89776436110666	0.000150676318835501	0.0532904269903855	0.0482588389754242	CD36/CSRP1/EXT1/HMOX1/PABPC4/SRSF6/THBS1/TNFRSF12A/VAV3/IL6/SDC4/VAV2/F3/HBEGF/THBD/GPX1/HSPB1/DGKA/HIF1A/ENTPD1/SMAD3/CXCR4/TSKU/SLC7A11/CHMP1B/GNA12/SERPINE1/F2RL3/PDGFA/PRKCE/C1QTNF1/PLEC/RREB1/ANXA8/IL6R/EREG/HPS6/PLAT/ERBB2/LYN/CORO1B/TGFBR1/TNFAIP3/PRKCD/TFPI2/SLC12A2/F10/SCUBE1/PTPN6/FOXC2/TSPAN8/TGFB2/CADM4/PDGFB/EPPK1/APOE/MMP12/C4BPB/DUOX2/ALOX12/SERPINF2/TSPAN32/MYLK/NFATC1/HNF4A/PLEK/…	76	BP
GO:2001185	regulation of CD8-positive, alpha-beta T cell activation	9/2150	20/18986	0.45	3.97381395348837	4.7549504075923	0.000157180734151073	0.0532904269903855	0.0482588389754242	ZBTB7B/HFE/CBFB/RUNX1/SH3RF1/VSIR/IRF1/RUNX3/SOCS1	9	BP
GO:0061041	regulation of wound healing	31/2150	140/18986	0.221428571428571	1.95536877076412	4.05443682257285	0.000178924467250037	0.0532904269903855	0.0482588389754242	CD36/SRSF6/THBS1/TNFRSF12A/F3/HBEGF/THBD/SMAD3/CXCR4/SERPINE1/PDGFA/PRKCE/C1QTNF1/RREB1/PLAT/TNFAIP3/PRKCD/SLC12A2/FOXC2/TSPAN8/CADM4/PDGFB/EPPK1/APOE/DUOX2/ALOX12/SERPINF2/MYLK/INSL3/F7/CLDN1	31	BP
GO:0032496	response to lipopolysaccharide	63/2150	354/18986	0.177966101694915	1.57156484036263	3.8792026774013	0.000179802971108937	0.0532904269903855	0.0482588389754242	CD36/MAP2K3/SOD2/IL6/NQO1/THBD/CAPN2/GPX1/SELENOS/IRAK2/UPF1/SELENOW/PDCD4/AKAP12/BMP6/FOSL2/SERPINE1/NFKB2/ADM/SHPK/TRIM6/PRKCE/NR1H3/CXCL2/FOXP1/DAB2IP/CXCL8/CDK19/LYN/TNFAIP3/NAGLU/CD68/SNCA/TRIM5/CASP3/NOCT/GCH1/CASP1/CYP27B1/NR1D1/CARD16/NFKBIZ/SASH1/PDE4B/ABCA1/DIO2/CD180/TNFRSF1B/GBP2/TNFSF4/KMO/IL1B/HPGD/TH/CXCL3/GBP3/CCR7/CEBPE/LTF/CSF2/BDKRB1/CLDN1/IL1A	63	BP
GO:0043062	extracellular structure organization	61/2150	340/18986	0.179411764705882	1.58433105335157	3.88517564450126	0.000179956820273805	0.0532904269903855	0.0482588389754242	EXT1/SMOC1/ZNF469/LAMB1/LUM/IL6/COL9A3/CSGALNACT1/VIT/LOXL2/MMP2/CRISPLD2/SMAD3/SH3PXD2B/THSD4/NFKB2/FKRP/COL1A1/NTN4/FOXC1/MELTF/PHLDB1/MPV17/RUNX1/BMP2/ADAMTS10/TGFBR1/FOXF2/ADAMTS4/CREB3L1/ADAMTS6/MMP24/GREM1/HAS2/MMP19/ATP7A/FOXC2/TGFB2/OLFML2A/COLQ/MMP12/TNFRSF1B/MMP11/COL9A2/ELN/SPOCK2/SERPINF2/CTSK/PTX3/VWA1/ECM2/MMP14/COL23A1/MMP7/WDR72/TEX14/COL8A1/LAMA1/MMP13/HMCN1/HAPLN2	61	BP
GO:0048511	rhythmic process	55/2150	299/18986	0.183946488294314	1.62437582639807	3.88881205107528	0.000190376093369126	0.0532904269903855	0.0482588389754242	EGFR/GFPT1/HSPA8/SIN3A/TOP1/SFPQ/PER1/ID2/SREBF1/MYBBP1A/SP1/KLF9/MMP2/RELB/HES7/NPAS2/CASP2/NFKB2/CREBBP/RORC/CAVIN3/CSNK1E/CDK5R1/NFYA/NR1H3/ATF5/AHR/EREG/GPR157/NAGLU/KDM5B/METTL3/SIAH2/CASP3/NOCT/TEF/HAS2/DBP/TGFB2/AMH/NR1D1/PTGDS/NTRK1/ANKFN1/PTX3/HTR7/TH/HNF4A/CSF2/PER3/PTPRN/NTRK2/SCN9A/F7/MSTN	55	BP
GO:0034284	response to monosaccharide	43/2150	218/18986	0.197247706422018	1.74183486238532	3.93669311461596	0.000194975784764424	0.0532904269903855	0.0482588389754242	GCLM/NPTX1/SIN3A/SLC12A7/SOD2/THBS1/TRA2B/TWNK/GPX1/SELENOS/UCP2/HIF1A/SREBF1/ICAM1/IRS2/RPTOR/SMAD3/GCLC/COL1A1/TXNIP/SLC12A6/DYNLL1/PRKCE/EPHA5/CAT/SARM1/GPAM/CDKN1B/GIPR/COL6A2/CASP3/BAIAP3/ERN1/NR1D1/TRPM4/ZBED6/MAFA/TH/HNF4A/PTPRN/CLTRN/GIP/IL1A	43	BP
GO:0001503	ossification	77/2150	456/18986	0.168859649122807	1.49114851081191	3.79369677531735	0.000212185656630843	0.0539360097631639	0.0488434669627819	DKK1/EGFR/EXT1/IGFBP3/SMOC1/STC1/ID3/IL6/RSL1D1/DDX21/GTPBP4/CSGALNACT1/HIF1A/CBFB/MYBBP1A/THRA/MMP2/EPHA2/SMAD3/FAM20C/BMP6/FOSL2/FKRP/COL1A1/FIGNL1/FOXC1/AREG/BCOR/SKI/JAG1/RUNX1/CCN3/PTCH1/JUNB/WNT7B/BMP2/IL6R/CAT/MEF2D/ERFE/KREMEN1/JUND/CREB3L1/MN1/RUNX3/NOCT/SNAI2/BMPR2/GREM1/CSF1/CYP27B1/FOXC2/TP53INP2/BMP2K/SEMA4D/SEMA7A/TRPM4/TMEM53/GLI1/CHRD/ACVR2A/RXRB/PTPRB/CTSK/FZD9/LTF/PHOSPHO1/OSR1/…	77	BP
GO:0043410	positive regulation of MAPK cascade	79/2150	472/18986	0.167372881355932	1.47801931415057	3.7581264280195	0.000235547188158887	0.0539360097631639	0.0488434669627819	CD24/CD36/DKK1/EGFR/GDF15/IGFBP3/MAP2K3/SPHK1/THBS1/BCAR3/IL6/CSPG4/EFNA1/ICAM1/DHX33/WWC1/AKAP12/CRKL/EPGN/C5AR1/CAVIN3/ABCA7/CCDC88C/PDGFA/KSR1/DENND2B/GPR183/PRKCE/C1QTNF1/NRP1/SH3RF1/WNT7B/DAB2IP/BMP2/IL6R/ERBB2/LYN/GADD45A/MAP3K12/CSF1R/MFHAS1/PDGFRB/TRIM5/MAP3K3/MST1R/GCNT2/PRKD2/ACTA2/TLR6/ERN1/TGFB2/PDGFB/SEMA7A/SASH1/SEMA3A/GPR37L1/NEK10/TGFA/APOE/LPAR2/CARD9/NTRK1/UNC5CL/SERPINF2/ALOX12…	79	BP
GO:0030500	regulation of bone mineralization	21/2150	82/18986	0.25609756097561	2.26152013613159	4.09099860180291	0.000240604072044838	0.0539360097631639	0.0488434669627819	HIF1A/SMAD3/FAM20C/BMP6/BCOR/BMP2/BMPR2/GREM1/CYP27B1/BMP2K/TRPM4/ACVR2A/RXRB/FZD9/LTF/PHOSPHO1/OSR1/SLC8A1/ADGRV1/MGP/RFLNB	21	BP
GO:0043523	regulation of neuron apoptotic process	48/2150	254/18986	0.188976377952756	1.66879326130745	3.83461480290864	0.000248608662497096	0.0539360097631639	0.0488434669627819	CCND1/DKK1/GCLM/SOD2/NQO1/PINK1/UNC5B/UCP2/HIF1A/MMP2/GCLC/ZPR1/CASP2/BCL2L1/CDK5R1/CPEB4/NRP1/BTG2/CASP14/BBC3/CLCF1/SARM1/TRIM2/NSMF/MAP3K12/SNCA/DDIT3/CASP3/EGLN2/ATP13A2/GCH1/BBS10/TGFB2/NFATC4/PLA2G3/EN1/PRODH/CNTF/GRIK2/CASP10/NTRK1/GATA3/WNT1/FZD9/UCN/NTRK2/NEFL/SIX1	48	BP
GO:0019216	regulation of lipid metabolic process	61/2150	344/18986	0.177325581395349	1.56590859924283	3.78516080982036	0.000249507447020461	0.0539360097631639	0.0488434669627819	GDF15/LPCAT1/SPHK1/INSIG1/ID2/CAPN2/SREBF1/LDLR/THRA/PDE3B/IRS2/ARMC5/RPTOR/BMP6/ERLIN1/RORC/TRIB3/DDX20/MFSD2A/ADM/ABCA7/PDGFA/SF1/PDK2/PRKCE/NR1H3/BMP2/LPCAT3/NSMAF/ERFE/PRKCD/PAQR4/SNCA/INSIG2/SNAI2/FITM2/ACACB/CYP27B1/SORL1/NR1D1/TREX1/CES1/PDGFB/PLA2G3/DKK3/APOE/GPR146/FMC1/CIDEC/SLC27A1/IL1B/HPGD/HCAR2/SIRT4/HNF4A/AVIL/ENDOU/FMO4/C1QTNF2/GIP/IL1A	61	BP
GO:0071347	cellular response to interleukin-1	22/2150	88/18986	0.25	2.20767441860465	4.0577786513708	0.000251157204950705	0.0539360097631639	0.0488434669627819	IL6/HIF1A/IRAK2/UPF1/MMP2/MYLK3/AKAP12/NKX3-1/HYAL1/IL1RAP/DAB2IP/OTUD4/CXCL8/KLF2/HAS2/NR1D1/GBP2/IL1R1/KMO/IL1B/GBP3/GBP1	22	BP
GO:0007599	hemostasis	46/2150	241/18986	0.190871369294606	1.68552735694297	3.82732781535057	0.000262029697902393	0.0540191668377949	0.0489187724932669	CD36/CSRP1/PABPC4/THBS1/VAV3/IL6/VAV2/F3/THBD/HSPB1/DGKA/ENTPD1/SLC7A11/GNA12/NFE2/SERPINE1/F2RL3/PDGFA/C1QTNF1/ANXA8/IL6R/HPS6/PLAT/LYN/ZNF385A/PRKCD/TFPI2/F10/SCUBE1/PTPN6/TSPAN8/PDGFB/APOE/C4BPB/ALOX12/SERPINF2/TSPAN32/HNF4A/PLEK/TSPAN18/F2RL2/FERMT3/TUBB1/SERPIND1/SLC4A1/F7	46	BP
GO:0042254	ribosome biogenesis	57/2150	317/18986	0.17981072555205	1.58785415596801	3.7717575495931	0.0002715072884144	0.0540191668377949	0.0489187724932669	EIF5/GRWD1/NOP2/URB2/GEMIN4/DKC1/NOM1/RRP1B/WDR43/LTV1/NOP56/RRS1/NOL6/DDX21/NOP58/TSR1/GTPBP4/PNO1/USP36/YTHDF2/BYSL/SURF6/MRTO4/IMP4/UTP20/MAK16/DNTTIP2/RRP9/LYAR/NIP7/MYBBP1A/URB1/RPF2/NOL9/RIOK1/WDR3/RCL1/WDR36/GNL3L/SDAD1/UTP15/DDX51/TFB2M/NOP16/RRP15/ESF1/DIMT1/HEATR3/PPAN/PAK1IP1/RPP40/REXO1/MPV17L2/GAR1/SRFBP1/ISG20/TFB1M	57	BP
GO:1905039	carboxylic acid transmembrane transport	33/2150	156/18986	0.211538461538462	1.86803220035778	3.89025480059782	0.000278495621482063	0.0540191668377949	0.0489187724932669	CD36/THBS1/SLC16A6/SLC25A32/SLC7A1/UCP2/SLC25A1/IRS2/MFSD12/SLC7A11/SLC35D1/SLC5A6/SLC46A1/SLC1A3/RGS2/SLC23A2/SLC17A5/SLC1A4/ACACB/LRRC8C/LRRC8B/SLC7A8/SLC38A6/SLC3A1/SLC16A13/SLC27A1/SLC16A8/SLC1A7/SLC6A7/SLC1A2/SLC26A7/CLTRN/SLC25A21	33	BP
GO:0030198	extracellular matrix organization	60/2150	339/18986	0.176991150442478	1.56295534060506	3.73744129125607	0.000293846368451068	0.0544849997649299	0.0493406222980004	EXT1/SMOC1/ZNF469/LAMB1/LUM/IL6/COL9A3/CSGALNACT1/VIT/LOXL2/MMP2/CRISPLD2/SMAD3/SH3PXD2B/THSD4/NFKB2/FKRP/COL1A1/NTN4/FOXC1/MELTF/PHLDB1/MPV17/RUNX1/BMP2/ADAMTS10/TGFBR1/FOXF2/ADAMTS4/CREB3L1/ADAMTS6/MMP24/GREM1/HAS2/MMP19/ATP7A/FOXC2/TGFB2/OLFML2A/COLQ/MMP12/TNFRSF1B/MMP11/COL9A2/ELN/SPOCK2/SERPINF2/CTSK/PTX3/VWA1/ECM2/MMP14/COL23A1/MMP7/WDR72/COL8A1/LAMA1/MMP13/HMCN1/HAPLN2	60	BP
GO:0042692	muscle cell differentiation	73/2150	432/18986	0.168981481481481	1.49222437553833	3.69820759451062	0.00029901962285759	0.0544849997649299	0.0493406222980004	CSRP1/DKK1/EHD1/GDF15/PPIF/SOD2/LAMB1/KRT8/IL4R/ID2/CAPN2/GPX1/IFRD1/OBSL1/MYLK3/PDCD4/CYP26B1/FOXO4/CTCF/DOCK5/RBM38/FKRP/ADM/SKI/HDGFL2/CCN3/PLEC/FOXP1/BMP2/EREG/TBX18/NAGLU/RGS2/KRT19/NKX2-5/SPEG/PDGFRB/CASP3/MYOM3/BMPR2/GREM1/MYORG/ACTL8/EFNB2/CNTNAP1/MEIS1/ADGRB1/NFATC4/ACTC1/LRRC27/PDGFB/CHRNB1/TCAP/PI16/HDAC9/ZBED6/LDB3/WFIKKN1/CAPN3/HEY2/WNT1/MYMX/NFATC1/TMOD2/ALPK3/P2RX2/SLC8A1/PLPP7/MMP…	73	BP
GO:0046890	regulation of lipid biosynthetic process	39/2150	196/18986	0.198979591836735	1.75712861888942	3.80749533832239	0.000313852871503384	0.055031150222314	0.0498352061936034	LPCAT1/SPHK1/INSIG1/CAPN2/SREBF1/LDLR/ARMC5/RPTOR/BMP6/ERLIN1/TRIB3/DDX20/MFSD2A/ADM/PDGFA/SF1/NR1H3/BMP2/LPCAT3/PRKCD/PAQR4/INSIG2/SNAI2/FITM2/CYP27B1/NR1D1/TREX1/CES1/PDGFB/PLA2G3/DKK3/APOE/GPR146/SLC27A1/IL1B/SIRT4/AVIL/GIP/IL1A	39	BP
GO:0070227	lymphocyte apoptotic process	21/2150	84/18986	0.25	2.20767441860465	3.96406441269959	0.000343852538213199	0.055031150222314	0.0498352061936034	TSC22D3/HIF1A/TNFRSF21/EFNA1/IRS2/CRKL/RORC/TRAF3IP2/FOXP1/BCL6/LYN/BBC3/FNIP1/GPAM/ST3GAL1/ZC3H8/KIFAP3/PRKD2/LMBR1L/NFKBIZ/ARG2	21	BP
GO:0045229	external encapsulating structure organization	60/2150	341/18986	0.175953079178886	1.55378844711178	3.6876097897014	0.000344470470887926	0.055031150222314	0.0498352061936034	EXT1/SMOC1/ZNF469/LAMB1/LUM/IL6/COL9A3/CSGALNACT1/VIT/LOXL2/MMP2/CRISPLD2/SMAD3/SH3PXD2B/THSD4/NFKB2/FKRP/COL1A1/NTN4/FOXC1/MELTF/PHLDB1/MPV17/RUNX1/BMP2/ADAMTS10/TGFBR1/FOXF2/ADAMTS4/CREB3L1/ADAMTS6/MMP24/GREM1/HAS2/MMP19/ATP7A/FOXC2/TGFB2/OLFML2A/COLQ/MMP12/TNFRSF1B/MMP11/COL9A2/ELN/SPOCK2/SERPINF2/CTSK/PTX3/VWA1/ECM2/MMP14/COL23A1/MMP7/WDR72/COL8A1/LAMA1/MMP13/HMCN1/HAPLN2	60	BP
GO:0010563	negative regulation of phosphorus metabolic process	55/2150	306/18986	0.179738562091503	1.58721690226478	3.70063197621839	0.00034777710102244	0.055031150222314	0.0498352061936034	DKK1/IGFBP3/LPCAT1/GPRC5A/CDKN2C/HSPB1/CDKN1C/IRS2/ADARB1/MVP/PDCD4/ERRFI1/CRKL/DUSP7/SPRED2/TRIB3/DYNLL1/IER3/PDGFA/SPRED1/PARP14/DAB2IP/BMP2/PTK6/LYN/GADD45A/TNFAIP3/RGS2/CDKN1B/AMDHD2/PPP1R35/PRKCD/SNCA/TESK1/DEPTOR/PTPN6/CBFA2T3/CADM4/PIP5KL1/SEMA4D/PDGFB/CDKN2D/APOE/INHA/ACP4/SLC27A1/IL1B/PLEK/SLC8A1/DUSP19/SOCS1/TMEM225B/SLC4A1/MSTN/SERPINB3	55	BP
GO:0045936	negative regulation of phosphate metabolic process	55/2150	306/18986	0.179738562091503	1.58721690226478	3.70063197621839	0.00034777710102244	0.055031150222314	0.0498352061936034	DKK1/IGFBP3/LPCAT1/GPRC5A/CDKN2C/HSPB1/CDKN1C/IRS2/ADARB1/MVP/PDCD4/ERRFI1/CRKL/DUSP7/SPRED2/TRIB3/DYNLL1/IER3/PDGFA/SPRED1/PARP14/DAB2IP/BMP2/PTK6/LYN/GADD45A/TNFAIP3/RGS2/CDKN1B/AMDHD2/PPP1R35/PRKCD/SNCA/TESK1/DEPTOR/PTPN6/CBFA2T3/CADM4/PIP5KL1/SEMA4D/PDGFB/CDKN2D/APOE/INHA/ACP4/SLC27A1/IL1B/PLEK/SLC8A1/DUSP19/SOCS1/TMEM225B/SLC4A1/MSTN/SERPINB3	55	BP

## Sheet: Table S4
representive_family	miRNA	total	H-Exo-1	H-Exo-2	H-Exo-3	H-Exo-1.norm	H-Exo-2.norm	H-Exo-3.norm	Length	seq	homo_miRNA	homo_precursor	homo_organism	family	fst_nuc
miR2916	mir1	1661	427	658	576	32715.3	48064.3	32745.9	23	UGGGGACUCGAAGACGAUCAUAU	peu-miR2916	peu-MIR2916	Populus euphratica	miR2916	U
miR9486b	mir2	1586	519	546	521	39764	39883.1	29619.1	21	UAAGUGAUUAGAGGUUCCAGU	bdi-miR9486b	bdi-MIR9486b	Brachypodium distachyon	miR9486b	U
miR477-3p	mir3	1110	328	383	399	25130.2	27976.6	22683.3	21	CGAAGCCUUUGGGGAGAGUAA	ppe-miR477-3p	ppe-MIR477	Prunus persica	miR477-3p	C
miR173	mir4	781	236	243	302	18081.5	17750.2	17168.8	22	UUCGCUUGCAGAGAGAAAUCAC	cas-miR173	cas-MIR173	Camelina sativa	miR173	U
miR173a-5p	mir5	767	222	243	302	17008.9	17750.2	17168.8	22	UUCGCUUGCAGAGAGAAAUCAC	aly-miR173a-5p, aly-miR173b-5p, ath-miR173-5p	aly-MIR173a, aly-MIR173b, ath-MIR173	Arabidopsis lyrata, Arabidopsis lyrata, Arabidopsis thaliana	miR173a-5p, miR173b-5p, miR173-5p	U
miR2275c	mir6	589	211	183	195	16166.1	13367.4	11085.8	23	AGAAUUGGAGGAAAACAAACUGA	osa-miR2275c	osa-MIR2275c	Oryza sativa	miR2275c	A
miR6300	mir7	572	166	179	227	12718.4	13075.2	12905.1	18	GUCGUUGUAGUAUAGUGG	gma-miR6300	gma-MIR6300	Glycine max	miR6300	G
miR7693-3p	mir8	537	152	268	117	11645.7	19576.3	6651.51	22	GACGUCCAUCGAUGAAGAGCGA	osa-miR7693-3p	osa-MIR7693	Oryza sativa	miR7693-3p	G
miR474a	mir9	467	171	169	127	13101.4	12344.8	7220.01	24	CAAAAGUUGCUGGGUUUGGCUGGG	ptc-miR474a	ptc-MIR474a	Populus trichocarpa	miR474a	C
miR8637	mir10	369	147	164	58	11262.6	11979.5	3297.33	24	AGGCCCCUGUAUUGAGAGUCGGAU	gra-miR8637	gra-MIR8637	Gossypium raimondii	miR8637	A
miR3954b-5p	mir11	340	114	153	73	8734.29	11176	4150.09	22	UUGGACAGAGAAAUCACGGUCA	csi-miR3954b-5p	csi-MIR3954b	Citrus sinensis	miR3954b-5p	U
miR862-5p	mir12	329	80	144	105	6129.33	10518.6	5969.3	21	UCCAAUAGGUCGAGCAUGUGC	ath-miR862-5p	ath-MIR862	Arabidopsis thaliana	miR862-5p	U
miR9484	mir13	304	83	83	138	6359.18	6062.82	7845.37	21	UAGUGCAGGGAGAAGUCGGUC	bdi-miR9484	bdi-MIR9484	Brachypodium distachyon	miR9484	U
miR5679	mir14	290	34	53	203	2604.96	3871.44	11540.6	22	UUGGUGACCCAGAAGAAGUUGA	gma-miR5679	gma-MIR5679	Glycine max	miR5679	U
miR5185l-3p	mir15	267	126	67	74	9653.69	4894.08	4206.94	21	UUUGGAGAUUGACUUAGAAGC	bdi-miR5185l-3p	bdi-MIR5185l	Brachypodium distachyon	miR5185l-3p	U
miR6478	mir16	260	44	74	142	3371.13	5405.41	8072.77	21	CCGACCUUAGCUCAGUUGGUG	ptc-miR6478	ptc-MIR6478	Populus trichocarpa	miR6478	C
miR9762	mir17	260	80	117	63	6129.33	8546.38	3581.58	21	UACAGAUCUUUGGAAACAGGC	gma-miR9762	gma-MIR9762	Glycine max	miR9762	U
miR5235a	mir18	259	83	122	54	6359.18	8911.61	3069.93	21	AUAAGGUCAAUGAUUGGCGUG	mtr-miR5235a, mtr-miR5235b	mtr-MIR5235a, mtr-MIR5235b	Medicago truncatula, Medicago truncatula	miR5235a, miR5235b	A
miR11136-3p	mir19	214	59	68	87	4520.38	4967.13	4945.99	22	GAUAAUUGUUGGGAUUUUGGUU	lja-miR11136-3p	lja-MIR11136	Lotus japonicus	miR11136-3p	G
miR2092-3p	mir20	211	54	79	78	4137.3	5770.64	4434.34	22	ACCAGCAUUCCAUUGGCAGAGG	osa-miR2092-3p	osa-MIR2092	Oryza sativa	miR2092-3p	A
miR1850.1	mir21	207	53	72	82	4060.68	5259.31	4661.74	21	UGGAAAGUUGGGAGAUUGGGG	osa-miR1850.1	osa-MIR1850	Oryza sativa	miR1850.1	U
miR11412	mir22	199	33	78	88	2528.35	5697.59	5002.84	22	AAGUGGGGGCGCUGGCAGACUG	pab-miR11412	pab-MIR11412	Picea abies	miR11412	A
miR3633b-5p	mir23	198	24	108	66	1838.8	7888.97	3752.13	21	GGAAUGGGUGGCUGGGAUCUA	vvi-miR3633b-5p	vvi-MIR3633b	Vitis vinifera	miR3633b-5p	G
miR6136b	mir24	194	93	32	69	7125.34	2337.47	3922.68	21	UCAUACAACCGUCGUCUAUAC	pgi-miR6136b	pgi-MIR6136b	Panax ginseng	miR6136b	U
miR5495	mir25	164	49	63	52	3754.21	4601.9	2956.23	21	AGAGGUCCGGAUCGAACGUAG	osa-miR5495	osa-MIR5495	Oryza sativa	miR5495	A
miR5829	mir26	160	54	54	52	4137.3	3944.49	2956.23	24	AUCAGGACCAGUAGGCGAUGGUAA	osa-miR5829	osa-MIR5829	Oryza sativa	miR5829	A
miR8139c	mir27	149	42	29	78	3217.9	2118.33	4434.34	24	UCCUGGCUGAGGACGGGUGUUGAA	cpa-miR8139c	cpa-MIR8139c	Carica papaya	miR8139c	U
miR10529	mir28	149	54	35	60	4137.3	2556.61	3411.03	24	AACGAGUGAGACUUGCUCAGUUGG	sly-miR10529	sly-MIR10529	Solanum lycopersicum	miR10529	A
miR8153	mir29	147	54	39	54	4137.3	2848.79	3069.93	24	UGCACUGUAGAGCCGUAUUCGGAC	cpa-miR8153	cpa-MIR8153	Carica papaya	miR8153	U
miR5021	mir30	145	28	30	87	2145.27	2191.38	4945.99	20	UGAGAAGAAGAAGAAGAAAA	ath-miR5021	ath-MIR5021	Arabidopsis thaliana	miR5021	U
miR11117a-3p	mir31	145	31	88	26	2375.11	6428.05	1478.11	21	UUAUGGAGGAAGAGGAAGAAG	lja-miR11117a-3p	lja-MIR11117a	Lotus japonicus	miR11117a-3p	U
miR1171	mir32	142	108	34	0	8274.6	2483.57	0	23	UGGAGUGGAGUGGAGUGGAGUGG	cre-miR1171	cre-MIR1171	Chlamydomonas reinhardtii	miR1171	U
miR5287b	mir33	141	25	75	41	1915.42	5478.45	2330.87	24	UGCUUAUAAUAGUGAUCGGAGGGU	mtr-miR5287b	mtr-MIR5287b	Medicago truncatula	miR5287b	U
miR5207	mir34	137	29	51	57	2221.88	3725.35	3240.48	24	CUUAAGGUGGGUUUGGAUGGGCGA	gra-miR5207	gra-MIR5207	Gossypium raimondii	miR5207	C
miR2679a	mir35	134	53	47	34	4060.68	3433.16	1932.92	21	CUUUUCACUUUCGAACGGGUG	mtr-miR2679a, mtr-miR2679b, mtr-miR2679c	mtr-MIR2679a, mtr-MIR2679b, mtr-MIR2679c	Medicago truncatula, Medicago truncatula, Medicago truncatula	miR2679a, miR2679b, miR2679c	C
miR11404	mir36	133	70	39	24	5363.16	2848.79	1364.41	21	UCGUGAUAGGGAUAUACUGAA	pab-miR11404	pab-MIR11404	Picea abies	miR11404	U
miR390-5p	mir37	129	38	21	70	2911.43	1533.97	3979.53	21	AAGCUCAGGAGGGAUAGCGCC	osa-miR390-5p	osa-MIR390	Oryza sativa	miR390-5p	A
miR5656	mir38	129	49	30	50	3754.21	2191.38	2842.52	21	ACUGAAGUAGAGAUUGGGUUU	ath-miR5656	ath-MIR5656	Arabidopsis thaliana	miR5656	A
miR11480	mir39	126	51	32	43	3907.45	2337.47	2444.57	21	GGAGGCCAGUUGGACAAGGCU	pab-miR11480	pab-MIR11480	Picea abies	miR11480	G
miR8139a	mir40	122	42	29	51	3217.9	2118.33	2899.37	24	UCCUGGCUGAGGACGGGUGUUGAA	cpa-miR8139a, cpa-miR8139b, cpa-miR8139d, cpa-miR8139e	cpa-MIR8139a, cpa-MIR8139b, cpa-MIR8139d, cpa-MIR8139e	Carica papaya, Carica papaya, Carica papaya, Carica papaya	miR8139a, miR8139b, miR8139d, miR8139e	U
miR8175	mir41	122	56	22	44	4290.53	1607.01	2501.42	20	GAUCCCCGGCAACGGCGCCA	ath-miR8175	ath-MIR8175	Arabidopsis thaliana	miR8175	G
miR1142	mir42	121	20	55	46	1532.33	4017.53	2615.12	21	AAGGUGUGGAUGCGGCAUGGG	cre-miR1142	cre-MIR1142	Chlamydomonas reinhardtii	miR1142	A
miR7778-5p	mir43	120	40	46	34	3064.66	3360.12	1932.92	24	GAGCAUCGUGUCGGCGUGCGCGGC	bdi-miR7778-5p	bdi-MIR7778	Brachypodium distachyon	miR7778-5p	G
miR5654-3p	mir44	111	10	47	54	766.17	3433.16	3069.93	23	UGGAAGAUGCUUUGGGAUUUAUU	ath-miR5654-3p	ath-MIR5654	Arabidopsis thaliana	miR5654-3p	U
miR164f	mir45	111	40	46	25	3064.66	3360.12	1421.26	21	UGGAGAAGAAGGGCACAUGCA	bdi-miR164f	bdi-MIR164f	Brachypodium distachyon	miR164f	U
miR5082	mir46	109	35	24	50	2681.58	1753.1	2842.52	24	UGCGAUGAUGGCCGCGCGGGUUCA	osa-miR5082	osa-MIR5082	Oryza sativa	miR5082	U
miR7486e	mir47	108	24	50	34	1838.8	3652.3	1932.92	24	CGACUUGCUGACGUGGAAGGAAAU	gra-miR7486e	gra-MIR7486e	Gossypium raimondii	miR7486e	C
miR6485	mir48	107	0	55	52	0	4017.53	2956.23	20	UAGGAUGUAGAAGAGCAUAA	hbr-miR6485	hbr-MIR6485	Hevea brasiliensis	miR6485	U
miR11155e-5p	mir49	105	28	49	28	2145.27	3579.25	1591.81	24	UUUGUAAGCGAGUUUGAUUUUAGU	lja-miR11155e-5p	lja-MIR11155e	Lotus japonicus	miR11155e-5p	U
miR4398	mir50	104	11	51	42	842.78	3725.35	2387.72	24	UGUCAGCGGAGUGAGAAGACGAAA	gma-miR4398	gma-MIR4398	Glycine max	miR4398	U
miR395x	mir51	104	22	40	42	1685.57	2921.84	2387.72	21	GUGAAGUGUUUGGAGUAGCUC	osa-miR395x	osa-MIR395x	Oryza sativa	miR395x	G
miR7713-5p	mir52	97	34	41	22	2604.96	2994.89	1250.71	24	UAGGAAUUGAUGGAACAGCUCACA	bdi-miR7713-5p	bdi-MIR7713	Brachypodium distachyon	miR7713-5p	U
miR5660	mir53	94	37	23	34	2834.81	1680.06	1932.92	21	CAGGUGGUUAGUGCAAUGGAA	ath-miR5660	ath-MIR5660	Arabidopsis thaliana	miR5660	C
miR390.2	mir54	93	27	21	45	2068.65	1533.97	2558.27	21	AAGCUCAGGAGGGAUAGCGCC	atr-miR390.2	atr-MIR390	Amborella trichopoda	miR390.2	A
miR390.1	mir55	93	27	21	45	2068.65	1533.97	2558.27	21	UAAAGCUCAGGAGGGAUAGCG	atr-miR390.1	atr-MIR390	Amborella trichopoda	miR390.1	U
miR1858a	mir56	93	27	45	21	2068.65	3287.07	1193.86	21	GAGAGGAGGACGGAGUGGGGC	osa-miR1858a	osa-MIR1858a	Oryza sativa	miR1858a	G
miR1061-3p	mir57	90	31	31	28	2375.11	2264.43	1591.81	21	UGAGUAGUCAAUGGAAUAAUG	ppt-miR1061-3p	ppt-MIR1061	Physcomitrella patens	miR1061-3p	U
miR390-5p	mir58	87	21	21	45	1608.95	1533.97	2558.27	21	AAGCUCAGGAGGGAUAGCGCC	ata-miR390-5p, bdi-miR390a-5p, sbi-miR390, zma-miR390a-5p, zma-miR390b-5p	ata-MIR390, bdi-MIR390a, sbi-MIR390, zma-MIR390a, zma-MIR390b	Aegilops tauschii, Brachypodium distachyon, Sorghum bicolor, Zea mays, Zea mays	miR390-5p, miR390a-5p, miR390, miR390a-5p, miR390b-5p	A
miR5217	mir59	81	27	18	36	2068.65	1314.83	2046.62	22	AGGUCAUUUUGAACGGUCGGAU	mtr-miR5217	mtr-MIR5217	Medicago truncatula	miR5217	A
miR11306	mir60	78	38	28	12	2911.43	2045.29	682.21	22	CUACCGAAGAACUUUGCAAAAG	fve-miR11306	fve-MIR11306	Fragaria vesca	miR11306	C
miR5837.2	mir61	76	24	25	27	1838.8	1826.15	1534.96	21	GGUGAUGUGGAGCGUUCGGCA	osa-miR5837.2	osa-MIR5837	Oryza sativa	miR5837.2	G
miR390b-5p	mir62	76	27	31	18	2068.65	2264.43	1023.31	21	AAGCUCAGGAGGGAUAGCACC	gma-miR390b-5p, gma-miR390d, nta-miR390a, sly-miR390a-5p, stu-miR390-5p	gma-MIR390b, gma-MIR390d, nta-MIR390a, sly-MIR390a, stu-MIR390	Glycine max, Glycine max, Nicotiana tabacum, Solanum lycopersicum, Solanum tuberosum	miR390b-5p, miR390d, miR390a, miR390a-5p, miR390-5p	A
miR8584	mir63	75	40	11	24	3064.66	803.51	1364.41	23	UGAACCCUGGUCGUCGCGCUGUG	atr-miR8584	atr-MIR8584	Amborella trichopoda	miR8584	U
miR2950	mir64	74	39	22	13	2988.05	1607.01	739.06	21	UGGUGUGCAGGGGGUGGAAUA	ghr-miR2950	ghr-MIR2950	Gossypium hirsutum	miR2950	U
miR399a	mir65	74	44	6	24	3371.13	438.28	1364.41	21	UGCCAAAGGAGAGUUGCCCUG	gma-miR399a, gma-miR399c, pvu-miR399a, vun-miR399a	gma-MIR399a, gma-MIR399c, pvu-MIR399a, vun-MIR399a	Glycine max, Glycine max, Phaseolus vulgaris, Vigna unguiculata	miR399a, miR399c, miR399a, miR399a	U
miR9677-3p	mir66	71	2	23	46	153.23	1680.06	2615.12	22	UGGCCGUUGGUAGAGUAGGAGA	ata-miR9677-3p, tae-miR9677a	ata-MIR9677, tae-MIR9677a	Aegilops tauschii, Triticum aestivum	miR9677-3p, miR9677a	U
miR390a-5p	mir67	71	7	19	45	536.32	1387.87	2558.27	21	AAGCUCAGGAGGGAUAGCGCC	csi-miR390a-5p	csi-MIR390a	Citrus sinensis	miR390a-5p	A
miR11117b-3p	mir68	71	12	42	17	919.4	3067.93	966.46	21	UUAUGGAGGAAGAGGAAGAAG	lja-miR11117b-3p	lja-MIR11117b	Lotus japonicus	miR11117b-3p	U
miR390c	mir69	69	7	17	45	536.32	1241.78	2558.27	21	AAGCUCAGGAGGGAUAGCGCC	cme-miR390c	cme-MIR390c	Cucumis melo	miR390c	A
miR528-5p	mir70	69	32	17	20	2451.73	1241.78	1137.01	21	UGGAAGGGGCAUGCAGAGGAG	ata-miR528-5p	ata-MIR528	Aegilops tauschii	miR528-5p	U
miR390d	mir71	67	7	10	50	536.32	730.46	2842.52	21	AAGCUCAGGAGGGAUAGCGCC	cme-miR390d	cme-MIR390d	Cucumis melo	miR390d	A
miR9776	mir72	67	16	25	26	1225.87	1826.15	1478.11	21	UUGGACGAGGAUGUGCAACUG	tae-miR9776	tae-MIR9776	Triticum aestivum	miR9776	U
miR11082m-3p	mir73	67	39	0	28	2988.05	0	1591.81	23	AAUCACAGAGAGUUGGUUGGACU	lja-miR11082m-3p	lja-MIR11082m	Lotus japonicus	miR11082m-3p	A
miR390c-5p	mir74	63	7	11	45	536.32	803.51	2558.27	21	GAGCUCAGGAGGGAUAGCGCC	ppt-miR390c-5p	ppt-MIR390c	Physcomitrella patens	miR390c-5p	G
miR10518	mir75	63	10	32	21	766.17	2337.47	1193.86	18	AAGAGAUUUUGAAGGGAU	tae-miR10518	tae-MIR10518	Triticum aestivum	miR10518	A
miR319d-5p.1	mir76	63	14	45	4	1072.63	3287.07	227.4	20	GAGCUUUCUUCGGUCCAAUA	ppt-miR319d-5p.1	ppt-MIR319d	Physcomitrella patens	miR319d-5p.1	G
miR390b-5p	mir77	62	7	10	45	536.32	730.46	2558.27	20	AGCUCAGGAGGGAUAGCGCC	csi-miR390b-5p, gma-miR390e	csi-MIR390b, gma-MIR390e	Citrus sinensis, Glycine max	miR390b-5p, miR390e	A
miR390a-5p	mir78	62	7	10	45	536.32	730.46	2558.27	21	AAGCUCAGGAGGGAUAGCGCC	aly-miR390a-5p, aly-miR390b-5p, aof-miR390, ath-miR390a-5p, ath-miR390b-5p, bna-miR390a, bna-miR390b, bna-miR390c, bra-miR390-5p, cas-miR390a-5p, cas-miR390b, cme-miR390a, cme-miR390b, cpa-miR390a, cpa-miR390b, fve-miR390a, fve-miR390b, ghr-miR390a, ghr-miR390b, ghr-miR390c, gma-miR390a-5p, gma-miR390f, gma-miR390g, hex-miR390a, hex-miR390b, lja-miR390a-5p, lja-miR390b-5p, lus-miR390a, lus-miR390…	aly-MIR390a, aly-MIR390b, aof-MIR390, ath-MIR390a, ath-MIR390b, bna-MIR390a, bna-MIR390b, bna-MIR390c, bra-MIR390, cas-MIR390a, cas-MIR390b, cme-MIR390a, cme-MIR390b, cpa-MIR390a, cpa-MIR390b, fve-MIR390a, fve-MIR390b, ghr-MIR390a, ghr-MIR390b, ghr-MIR390c, gma-MIR390a, gma-MIR390f, gma-MIR390g, hex-MIR390a, hex-MIR390b, lja-MIR390a, lja-MIR390b, lus-MIR390a, lus-MIR390b, lus-MIR390c, lus-MIR390d…	Arabidopsis lyrata, Arabidopsis lyrata, Asparagus officinalis, Arabidopsis thaliana, Arabidopsis thaliana, Brassica napus, Brassica napus, Brassica napus, Brassica rapa, Camelina sativa, Camelina sativa, Cucumis melo, Cucumis melo, Carica papaya, Carica papaya, Fragaria vesca, Fragaria vesca, Gossypium hirsutum, Gossypium hirsutum, Gossypium hirsutum, Glycine max, Glycine max, Glycine max, Helian…	miR390a-5p, miR390b-5p, miR390, miR390a-5p, miR390b-5p, miR390a, miR390b, miR390c, miR390-5p, miR390a-5p, miR390b, miR390a, miR390b, miR390a, miR390b, miR390a, miR390b, miR390a, miR390b, miR390c, miR390a-5p, miR390f, miR390g, miR390a, miR390b, miR390a-5p, miR390b-5p, miR390a, miR390b, miR390c, miR390d, miR390a, miR390b, miR390c, miR390d, miR390e, miR390f, miR390b, miR390b, miR390, miR390b, miR390…	A
miR5794	mir79	62	14	26	22	1072.63	1899.2	1250.71	21	UGAGGAAUCACUAGUAGUCGU	osa-miR5794	osa-MIR5794	Oryza sativa	miR5794	U
miR7766-3p	mir80	62	16	19	27	1225.87	1387.87	1534.96	24	CGAGGCUGACUGGGACUAAGCGGC	bdi-miR7766-3p	bdi-MIR7766	Brachypodium distachyon	miR7766-3p	C
miR482-5p	mir81	61	13	26	22	996.02	1899.2	1250.71	21	GGCAUGGGAUAGUAGGGAAGA	mtr-miR482-5p	mtr-MIR482	Medicago truncatula	miR482-5p	G
miR2592s-3p	mir82	61	16	17	28	1225.87	1241.78	1591.81	21	AAAUGCUUGAGUCAUGUUGUU	mtr-miR2592s-3p	mtr-MIR2592s	Medicago truncatula	miR2592s-3p	A
miR2592a.2-3p	mir83	61	16	17	28	1225.87	1241.78	1591.81	21	AAAUGCUUGAGUCCUGUUGUU	mtr-miR2592a.2-3p, mtr-miR2592an, mtr-miR2592ao, mtr-miR2592b-3p, mtr-miR2592bo-3p, mtr-miR2592l, mtr-miR2592m	mtr-MIR2592a, mtr-MIR2592a, mtr-MIR2592a, mtr-MIR2592bo, mtr-MIR2592bo, mtr-MIR2592l, mtr-MIR2592m	Medicago truncatula, Medicago truncatula, Medicago truncatula, Medicago truncatula, Medicago truncatula, Medicago truncatula, Medicago truncatula	miR2592a.2-3p, miR2592an, miR2592ao, miR2592b-3p, miR2592bo-3p, miR2592l, miR2592m	A
miR3954	mir84	60	6	34	20	459.7	2483.56	1137.01	21	UGGACAGAGAAAUCACGGUCA	csi-miR3954	csi-MIR3954b	Citrus sinensis	miR3954	U
miR1082a	mir85	59	13	38	8	996.02	2775.75	454.8	21	GCGUUGGCCUGCUGGCCGGUG	smo-miR1082a	smo-MIR1082a	Selaginella moellendorffii	miR1082a	G
miR5171a	mir86	58	21	10	27	1608.95	730.46	1534.96	21	ACUUAAUAUGGGACGGAAGAA	bdi-miR5171a	bdi-MIR5171a	Brachypodium distachyon	miR5171a	A
miR6173	mir87	58	21	25	12	1608.95	1826.15	682.21	20	AGCCGUAAACGAUGGAUACU	hbr-miR6173	hbr-MIR6173	Hevea brasiliensis	miR6173	A
miR1314	mir88	55	20	17	18	1532.33	1241.78	1023.31	22	UCGGCCUUGAAUGUUAGGAGAA	pta-miR1314	pta-MIR1314	Pinus taeda	miR1314	U
miR8012	mir89	54	11	31	12	842.78	2264.43	682.21	24	AUGACUUUAAGUCGCGUCUGGCCC	stu-miR8012	stu-MIR8012	Solanum tuberosum	miR8012	A
miR5376	mir90	53	9	11	33	689.55	803.51	1876.07	22	UGAAGAUUUGAAGAAUUUGGGA	gma-miR5376	gma-MIR5376	Glycine max	miR5376	U
miR11423h	mir91	53	10	19	24	766.17	1387.87	1364.41	21	CGGCCAGCGGCGUUUCGGGGC	pab-miR11423h	pab-MIR11423h	Picea abies	miR11423h	C
miR166h-5p	mir92	53	38	12	3	2911.43	876.55	170.55	21	GGAAUGUUGGCUGGCUCGAGG	osa-miR166h-5p	osa-MIR166h	Oryza sativa	miR166h-5p	G
miR1164	mir93	52	13	10	29	996.02	730.46	1648.66	21	UGGUGCAACAGGCCAGUGGUU	cre-miR1164	cre-MIR1164	Chlamydomonas reinhardtii	miR1164	U
miR8569	mir94	52	16	19	17	1225.87	1387.87	966.46	24	ACUGGCAAUCUGGUCGGUCGGACC	atr-miR8569	atr-MIR8569	Amborella trichopoda	miR8569	A
miR5303j	mir95	51	0	40	11	0	2921.84	625.36	24	AAUAUUUUUGAAGAGUCUGAGCAA	stu-miR5303j	stu-MIR5303j	Solanum tuberosum	miR5303j	A
miR5303g	mir96	51	0	40	11	0	2921.84	625.36	24	AUAUUUUUGAAGAGUCUGAGCAAC	stu-miR5303g, stu-miR5303i	stu-MIR5303g, stu-MIR5303i	Solanum tuberosum, Solanum tuberosum	miR5303g, miR5303i	A
miR3953	mir97	51	29	8	14	2221.88	584.37	795.91	21	UUGAGUUCUGCAAGCCGUCGA	csi-miR3953	csi-MIR3953	Citrus sinensis	miR3953	U
miR482a-5p	mir98	51	37	4	10	2834.81	292.18	568.5	21	CAUGGGUUGUUUGGUGAGAGG	eun-miR482a-5p	eun-MIR482a	Eugenia uniflora	miR482a-5p	C
miR11501	mir99	50	0	43	7	0	3140.98	397.95	21	UAUUGGAAAGGCGAGUUGGCU	pab-miR11501	pab-MIR11501	Picea abies	miR11501	U
miR5287a	mir100	50	3	24	23	229.85	1753.1	1307.56	24	UGCUUAUAUUAGUGACCGGAGGAU	mtr-miR5287a	mtr-MIR5287a	Medicago truncatula	miR5287a	U
miR404	mir101	49	22	13	14	1685.57	949.6	795.91	24	AUUAACGCUGGCGGUUGCGGCAGC	ath-miR404	ath-MIR404	Arabidopsis thaliana	miR404	A
miR3518	mir102	48	7	1	40	536.32	73.05	2274.02	21	UGACCUUUGGGGAUAUUCGUG	ahy-miR3518	ahy-MIR3518	Arachis hypogaea	miR3518	U
miR894	mir103	48	12	28	8	919.4	2045.29	454.8	20	CGUUUCACGUCGGGUUCACC	ppt-miR894	ppt-MIR894	Physcomitrella patens	miR894	C
miR2089-3p	mir104	47	0	24	23	0	1753.1	1307.56	22	AGGAUUGGUGUAAUAGGUAAAA	mtr-miR2089-3p	mtr-MIR2089	Medicago truncatula	miR2089-3p	A
miR5303	mir105	47	1	46	0	76.62	3360.12	0	21	UUUUUGAAGAGUUCGAGCAAC	sly-miR5303	sly-MIR5303	Solanum lycopersicum	miR5303	U
miR5014b	mir106	46	7	11	28	536.32	803.51	1591.81	21	AUUUGUACACCUAGAUCUGUA	ath-miR5014b	ath-MIR5014b	Arabidopsis thaliana	miR5014b	A
miR5303h	mir107	45	0	37	8	0	2702.7	454.8	24	AACAUUUUUGAAGAGUCUGAGCAA	stu-miR5303h	stu-MIR5303h	Solanum tuberosum	miR5303h	A
miR169q	mir108	45	9	16	20	689.55	1168.74	1137.01	21	UAGCCAAGGAGACUGCCCAUG	osa-miR169q	osa-MIR169q	Oryza sativa	miR169q	U
miR169d	mir109	45	9	16	20	689.55	1168.74	1137.01	21	UAGCCAAGGAGACUGCCUAUG	zma-miR169d	zma-MIR169d	Zea mays	miR169d	U
miR6253	mir110	45	17	25	3	1302.48	1826.15	170.55	22	GAGGAAAGUGGGCAGUUGGGUU	osa-miR6253	osa-MIR6253	Oryza sativa	miR6253	G
miR2083-3p	mir111	45	32	13	0	2451.73	949.6	0	21	AGAUUGACGAGUGCAAGAAGA	ppt-miR2083-3p	ppt-MIR2083	Physcomitrella patens	miR2083-3p	A
miR11534	mir112	44	10	10	24	766.17	730.46	1364.41	21	UGAGAUUGUUGGAGAGGUUCA	pab-miR11534	pab-MIR11534	Picea abies	miR11534	U
miR7769-3p	mir113	44	28	8	8	2145.27	584.37	454.8	21	UGUCAUGUUGGCACUGAUGGG	bdi-miR7769-3p	bdi-MIR7769	Brachypodium distachyon	miR7769-3p	U
miR1069-5p	mir114	43	0	0	43	0	0	2444.57	21	UCUCAAGUCUUAUCAUUGGAU	ppt-miR1069-5p	ppt-MIR1069	Physcomitrella patens	miR1069-5p	U
miR11430	mir115	42	24	0	18	1838.8	0	1023.31	21	AGCGGUUUCGAGUUGAAGGCU	pab-miR11430	pab-MIR11430	Picea abies	miR11430	A
miR1312c	mir116	42	32	0	10	2451.73	0	568.5	21	UAAUUGGGAGAGAAAAUUGCC	pab-miR1312c	pab-MIR1312c	Picea abies	miR1312c	U
miR774b-5p	mir117	42	35	0	7	2681.58	0	397.95	21	UGAGAUGAAGAUUUGGAUGAC	aly-miR774b-5p	aly-MIR774b	Arabidopsis lyrata	miR774b-5p	U
miR3701c	mir118	40	0	8	32	0	584.37	1819.22	22	CGAAGGGUCGGACUUGUUUAGC	pab-miR3701c	pab-MIR3701c	Picea abies	miR3701c	C
miR6281	mir119	40	13	11	16	996.02	803.51	909.61	21	GUUAGAGAUAGAGAGAGUGAG	ppe-miR6281	ppe-MIR6281	Prunus persica	miR6281	G
miR8769	mir120	40	13	27	0	996.02	1972.24	0	24	UUGAACUUUGACCGGAUCUAGGGA	gra-miR8769	gra-MIR8769	Gossypium raimondii	miR8769	U
miR5819	mir121	40	27	5	8	2068.65	365.23	454.8	21	AGGACGAGGGGAACGGCGGCG	osa-miR5819	osa-MIR5819	Oryza sativa	miR5819	A
miR2111b-3p	mir122	39	9	21	9	689.55	1533.97	511.65	21	AUCCUCGGGAUACGGAUUACC	bra-miR2111b-3p	bra-MIR2111b	Brassica rapa	miR2111b-3p	A
miR7767-5p	mir123	39	30	0	9	2298.5	0	511.65	21	CCCCAAGCUGAGAGCUCUCCC	bdi-miR7767-5p	bdi-MIR7767	Brachypodium distachyon	miR7767-5p	C
miR5068	mir124	38	0	26	12	0	1899.2	682.21	24	AUCGGGUAGAGCGGGUAUGGGUAU	bdi-miR5068	bdi-MIR5068	Brachypodium distachyon	miR5068	A
miR11022	mir125	38	1	18	19	76.62	1314.83	1080.16	21	CGAGGCUGUGGGUGGAGAGGU	seu-miR11022	seu-MIR11022	Salicornia europaea	miR11022	C
miR6184	mir126	38	1	29	8	76.62	2118.33	454.8	22	CGGCGUCGGAUCUGGCCGGCCU	hvu-miR6184	hvu-MIR6184	Hordeum vulgare	miR6184	C
miR6117	mir127	38	2	0	36	153.23	0	2046.62	24	GGUUAGGUUGAUCGGGUUGAAGAC	cca-miR6117	cca-MIR6117	Cynara cardunculus	miR6117	G
miR1153-3p.2	mir128	38	11	10	17	842.78	730.46	966.46	22	UUGUAAUUGCCGGUAGCACUGA	cre-miR1153-3p.2	cre-MIR1153	Chlamydomonas reinhardtii	miR1153-3p.2	U
miR6196	mir129	38	17	14	7	1302.48	1022.64	397.95	21	AGGACGAGGAGAUGGAGAGGA	hvu-miR6196	hvu-MIR6196	Hordeum vulgare	miR6196	A
miR477d-3p	mir130	37	0	19	18	0	1387.87	1023.31	21	UGAGGCCGUUGGGGAGAGUGG	csi-miR477d-3p	csi-MIR477d	Citrus sinensis	miR477d-3p	U
miR482a-5p	mir131	37	0	24	13	0	1753.1	739.06	22	AGUGGGAGCGUGGGGUAAGAAG	csi-miR482a-5p, csi-miR482g-5p	csi-MIR482a, csi-MIR482g	Citrus sinensis, Citrus sinensis	miR482a-5p, miR482g-5p	A
miR5780a	mir132	37	15	22	0	1149.25	1607.01	0	23	AUCACUUAGCUGACGGUAGGGAC	gma-miR5780a	gma-MIR5780a	Glycine max	miR5780a	A
miR7494b	mir133	36	6	17	13	459.7	1241.78	739.06	23	AGAGGGAGAAGCAGAAGAGAAUA	gra-miR7494b	gra-MIR7494b	Gossypium raimondii	miR7494b	A
miR5368	mir134	36	8	16	12	612.93	1168.74	682.21	19	GGACAGUCUCAGGUAGACA	gma-miR5368	gma-MIR5368	Glycine max	miR5368	G
miR5266	mir135	36	13	3	20	996.02	219.14	1137.01	20	CUGGGGGACUGUCUGGGGCG	mtr-miR5266	mtr-MIR5266	Medicago truncatula	miR5266	C
miR7741-5p.2	mir136	36	14	10	12	1072.63	730.46	682.21	21	UCUUGAAGUUUCGCAUGCAGU	bdi-miR7741-5p.2	bdi-MIR7741	Brachypodium distachyon	miR7741-5p.2	U
miR5562-3p	mir137	35	2	23	10	153.23	1680.06	568.5	19	AUGUGGAGAAGGCUGCAAC	mtr-miR5562-3p	mtr-MIR5562	Medicago truncatula	miR5562-3p	A
miR1858b	mir138	35	10	8	17	766.17	584.37	966.46	21	GAGAGGAGGACGGAGUGGGGC	osa-miR1858b	osa-MIR1858b	Oryza sativa	miR1858b	G
miR408b	mir139	34	1	26	7	76.62	1899.2	397.95	21	ACAGGGAAGAGGUAGAGCAUG	mdm-miR408b, mdm-miR408c, mdm-miR408d	mdm-MIR408b, mdm-MIR408c, mdm-MIR408d	Malus domestica, Malus domestica, Malus domestica	miR408b, miR408c, miR408d	A
miR3948	mir140	33	0	15	18	0	1095.69	1023.31	24	UGGAGUGGGAGUGGGAGUAGGGUG	csi-miR3948	csi-MIR3948	Citrus sinensis	miR3948	U
miR6179	mir141	33	0	19	14	0	1387.87	795.91	22	AACCAGUCGAGGCCAGGGGGUU	hvu-miR6179	hvu-MIR6179	Hordeum vulgare	miR6179	A
miR6164a	mir142	33	7	0	26	536.32	0	1478.11	21	UCACAUAAAUUGAAACGGAGG	nta-miR6164a	nta-MIR6164a	Nicotiana tabacum	miR6164a	U
miR774b-5p	mir143	33	9	0	24	689.55	0	1364.41	21	UGAGAUGAAGAUAUGGGUGAU	ath-miR774b-5p	ath-MIR774b	Arabidopsis thaliana	miR774b-5p	U
miR7753-3p	mir144	33	30	0	3	2298.5	0	170.55	21	UGAGCAAGGGAGAAGACAUGG	bdi-miR7753-3p	bdi-MIR7753	Brachypodium distachyon	miR7753-3p	U
miR812b	mir145	33	33	0	0	2528.35	0	0	22	GACGGACGGUUAAACGUUGGAC	osa-miR812b	osa-MIR812b	Oryza sativa	miR812b	G
miR474c	mir146	32	2	0	30	153.23	0	1705.51	24	CAAAAGCUGUUGGGUUUGGCUGGG	ptc-miR474c	ptc-MIR474c	Populus trichocarpa	miR474c	C
miR2948-5p	mir147	32	17	2	13	1302.48	146.09	739.06	22	UGUGGGAGAGUUGGGCAAGAAU	ghr-miR2948-5p	ghr-MIR2948	Gossypium hirsutum	miR2948-5p	U
miR8656	mir148	32	21	4	7	1608.95	292.18	397.95	21	UGGAAAAGUGGUAAUAAGGGG	gra-miR8656	gra-MIR8656	Gossypium raimondii	miR8656	U
miR8045	mir149	31	0	0	31	0	0	1762.36	21	AUUGAUAGUUGAGGUGUGUUU	stu-miR8045	stu-MIR8045	Solanum tuberosum	miR8045	A
miR9722	mir150	31	2	7	22	153.23	511.32	1250.71	21	UAAUAGAGGGAAGAAGAUGAA	gma-miR9722	gma-MIR9722	Glycine max	miR9722	U
miR1074	mir151	31	6	11	14	459.7	803.51	795.91	21	AGGGUUGUUAGUUGUGUUGAU	ppt-miR1074	ppt-MIR1074	Physcomitrella patens	miR1074	A
miR6108g	mir152	31	8	0	23	612.93	0	1307.56	21	UGAGAAGCGUAAGAAGGGAUC	cca-miR6108g	cca-MIR6108g	Cynara cardunculus	miR6108g	U
miR5752a	mir153	31	8	6	17	612.93	438.28	966.46	21	CAUUGUUUGGUUUAGUACAAA	mtr-miR5752a, mtr-miR5752b	mtr-MIR5752a, mtr-MIR5752b	Medicago truncatula, Medicago truncatula	miR5752a, miR5752b	C
miR2592bq-3p	mir154	31	10	5	16	766.17	365.23	909.61	21	AAAUGCUUGAGUCAUGUUGUU	mtr-miR2592bq-3p	mtr-MIR2592bq	Medicago truncatula	miR2592bq-3p	A
miR2592b-3p	mir155	31	10	5	16	766.17	365.23	909.61	21	AAAUGCUUGAGUCCUGUUGUU	mtr-miR2592b-3p, mtr-miR2592b-3p, mtr-miR2592bp-5p	mtr-MIR2592be, mtr-MIR2592bp, mtr-MIR2592bp	Medicago truncatula, Medicago truncatula, Medicago truncatula	miR2592b-3p, miR2592b-3p, miR2592bp-5p	A
miR529	mir156	30	0	2	28	0	146.09	1591.81	20	GAAGAAGAGAGAUGGUAGAG	bcy-miR529, bgy-miR529	bcy-MIR529, bgy-MIR529	Bruguiera cylindrica, Bruguiera gymnorhiza	miR529, miR529	G
miR8692	mir157	30	0	10	20	0	730.46	1137.01	23	AGCAGGUCGCGCUGACGUGGACA	gra-miR8692	gra-MIR8692	Gossypium raimondii	miR8692	A
miR8684	mir158	30	8	6	16	612.93	438.28	909.61	21	AGAAUGACUGGUUUACUCUUU	gra-miR8684	gra-MIR8684	Gossypium raimondii	miR8684	A
miR1423-5p	mir159	30	8	19	3	612.93	1387.87	170.55	24	AGGCAACUACACGUUGGGCGCUCG	osa-miR1423-5p	osa-MIR1423	Oryza sativa	miR1423-5p	A
miR9663-5p	mir160	30	15	0	15	1149.25	0	852.76	21	AAGCGUAGUCGAACGAAUCUG	tae-miR9663-5p	tae-MIR9663	Triticum aestivum	miR9663-5p	A
miR815a	mir161	30	20	6	4	1532.33	438.28	227.4	21	AAGGGGAUUGAGGAGAUUGGG	osa-miR815a	osa-MIR815a	Oryza sativa	miR815a	A
miR6108f	mir162	30	26	4	0	1992.03	292.18	0	21	UAUGGUGAGAAGGGUAAGAAG	cca-miR6108f	cca-MIR6108f	Cynara cardunculus	miR6108f	U
miR812a	mir163	30	30	0	0	2298.5	0	0	22	GACGGACGGUUAAACGUUGGAC	osa-miR812a, osa-miR812c, osa-miR812d, osa-miR812e	osa-MIR812a, osa-MIR812c, osa-MIR812d, osa-MIR812e	Oryza sativa, Oryza sativa, Oryza sativa, Oryza sativa	miR812a, miR812c, miR812d, miR812e	G
miR7533a	mir164	29	6	17	6	459.7	1241.78	341.1	21	GAGGGGAUGGAGAGAAGCUGG	lja-miR7533a, lja-miR7533b	lja-MIR7533a, lja-MIR7533b	Lotus japonicus, Lotus japonicus	miR7533a, miR7533b	G
miR395k	mir165	29	8	12	9	612.93	876.55	511.65	21	GUGAAGUGUUUGGAGGAACUC	sbi-miR395k	sbi-MIR395k	Sorghum bicolor	miR395k	G
miR477	mir166	29	9	4	16	689.55	292.18	909.61	21	AGAGGCCUUAGGGGAGAGUGG	atr-miR477	atr-MIR477	Amborella trichopoda	miR477	A
miR5544	mir167	29	15	5	9	1149.25	365.23	511.65	22	AGAACACGGAGUAGAAGUUGGU	osa-miR5544	osa-MIR5544	Oryza sativa	miR5544	A
miR9493	mir168	28	0	0	28	0	0	1591.81	24	AAGAAUUAUGAAACGAAGGGAGUA	bdi-miR9493	bdi-MIR9493	Brachypodium distachyon	miR9493	A
miR6170	mir169	28	7	9	12	536.32	657.41	682.21	21	CAAGAAACAGAAGAGAGGGAU	hbr-miR6170	hbr-MIR6170	Hevea brasiliensis	miR6170	C
miR1535b	mir170	28	12	0	16	919.4	0	909.61	21	CUUGUUUGUGGUGAUGUCUAG	gma-miR1535b	gma-MIR1535b	Glycine max	miR1535b	C
miR7733-3p	mir171	28	18	0	10	1379.1	0	568.5	24	CCUGCGUUGGCGAAGGCGAGAAGC	bdi-miR7733-3p	bdi-MIR7733	Brachypodium distachyon	miR7733-3p	C
miR7767-3p	mir172	28	19	0	9	1455.72	0	511.65	21	AGGAGCAAGCAGCUUGAAGGU	bdi-miR7767-3p	bdi-MIR7767	Brachypodium distachyon	miR7767-3p	A
miR11285	mir173	27	0	11	16	0	803.51	909.61	22	UCUAUUCAAAGAGAUGACUGUU	fve-miR11285	fve-MIR11285	Fragaria vesca	miR11285	U
miR414	mir174	27	0	25	2	0	1826.15	113.7	21	UCAUCUUCAUCAUCAUCGUCA	ath-miR414	ath-MIR414	Arabidopsis thaliana	miR414	U
miR167d-3p	mir175	27	4	19	4	306.47	1387.87	227.4	24	AUCGGAUCAUGUGGUAGCUUCACC	csi-miR167d-3p	csi-MIR167d	Citrus sinensis	miR167d-3p	A
miR163	mir176	27	9	10	8	689.55	730.46	454.8	24	UUGAAGAGGACUUGGAACUUCGAU	ath-miR163	ath-MIR163	Arabidopsis thaliana	miR163	U
miR3946	mir177	27	13	10	4	996.02	730.46	227.4	24	UUGUAGAGAAAGAGAAGAGAGCAC	csi-miR3946	csi-MIR3946	Citrus sinensis	miR3946	U
miR408-5p	mir178	27	13	14	0	996.02	1022.64	0	21	CAGGGAUGGAGCAGAGCAAGG	ata-miR408-5p	ata-MIR408	Aegilops tauschii	miR408-5p	C
miR530b	mir179	26	6	7	13	459.7	511.32	739.06	21	AGGUGCAGGUGCAGGCGCAGC	gra-miR530b	gra-MIR530b	Gossypium raimondii	miR530b	A
miR156a	mir180	26	8	0	18	612.93	0	1023.31	20	UGACAGAAGAGAGUGAGUAC	hci-miR156a	hci-MIR156a	Helianthus ciliaris	miR156a	U
miR2118a-5p	mir181	26	12	1	13	919.4	73.05	739.06	22	GGAGAUGGGAGGGUCGGUAAAG	gma-miR2118a-5p	gma-MIR2118a	Glycine max	miR2118a-5p	G
miR12169	mir182	26	13	13	0	996.02	949.6	0	21	UAGGAGUUAUUGGAUUGGGUU	aof-miR12169	aof-MIR12169	Asparagus officinalis	miR12169	U
miR8136	mir183	26	15	11	0	1149.25	803.51	0	21	UAAAGUGGAAUUGGGAUAAUA	cpa-miR8136	cpa-MIR8136	Carica papaya	miR8136	U
miR5789	mir184	26	17	0	9	1302.48	0	511.65	21	UGACUGAGCUUCGUUCGGUAU	osa-miR5789	osa-MIR5789	Oryza sativa	miR5789	U
miR10188	mir185	25	0	10	15	0	730.46	852.76	24	UCUCUGAUUUUGCAGAUAAGGACU	gma-miR10188	gma-MIR10188	Glycine max	miR10188	U
miR319c-3p	mir186	25	7	13	5	536.32	949.6	284.25	21	AUCCAACGAAGCAGGAGCUGA	mdm-miR319c-3p	mdm-MIR319c	Malus domestica	miR319c-3p	A
miR156p	mir187	25	9	3	13	689.55	219.14	739.06	21	UUGACAGAAGAAAGGGAGCAC	gma-miR156p, gma-miR156t	gma-MIR156p, gma-MIR156t	Glycine max, Glycine max	miR156p, miR156t	U
miR11103e-3p	mir188	25	9	13	3	689.55	949.6	170.55	24	AGAAAUCUACUGGAGAGGAUCUGG	lja-miR11103e-3p	lja-MIR11103e	Lotus japonicus	miR11103e-3p	A
miR535a	mir189	24	0	15	9	0	1095.69	511.65	21	UGACGAUGAGAGAGAGCACGC	fve-miR535a, fve-miR535b, vca-miR535-5p	fve-MIR535a, fve-MIR535b, vca-MIR535	Fragaria vesca, Fragaria vesca, Vriesea carinata	miR535a, miR535b, miR535-5p	U
miR5298a	mir190	24	10	0	14	766.17	0	795.91	24	UGGAUAUGAUAUGAAGAUGAAGAA	mtr-miR5298a	mtr-MIR5298a	Medicago truncatula	miR5298a	U
miR1078	mir191	24	10	14	0	766.17	1022.64	0	21	CUUGAUUGAUUCAAUUGUGAU	ssl-miR1078	ssl-MIR1078	Salvia sclarea	miR1078	C
miR9776-5p	mir192	24	11	0	13	842.78	0	739.06	21	AGCUUGGACGAGGAUGUGCAA	ata-miR9776-5p	ata-MIR9776	Aegilops tauschii	miR9776-5p	A
miR1071-3p	mir193	24	12	6	6	919.4	438.28	341.1	21	ACCCGUUCUGGAAUUGCGCGG	ppt-miR1071-3p	ppt-MIR1071	Physcomitrella patens	miR1071-3p	A
miR5144-3p	mir194	24	13	11	0	996.02	803.51	0	21	UCUCCUCAGCAGCACAAGAAG	osa-miR5144-3p	osa-MIR5144	Oryza sativa	miR5144-3p	U
miR169t	mir195	24	15	1	8	1149.25	73.05	454.8	21	UAGCCAAGGAUGACUUGCCUU	nta-miR169t	nta-MIR169t	Nicotiana tabacum	miR169t	U
miR169e-5p	mir196	24	15	1	8	1149.25	73.05	454.8	22	UAGCCAAGGAUGACUUGCCUUU	sly-miR169e-5p	sly-MIR169e	Solanum lycopersicum	miR169e-5p	U
miR7748b-5p	mir197	24	15	9	0	1149.25	657.41	0	24	AUGUUAGGAUUCGGUUGACCAAGC	bdi-miR7748b-5p	bdi-MIR7748b	Brachypodium distachyon	miR7748b-5p	A
miR863-5p	mir198	24	17	7	0	1302.48	511.32	0	21	UUAUGUCUUGUUGAUCUCAAU	ath-miR863-5p	ath-MIR863	Arabidopsis thaliana	miR863-5p	U
miR5036	mir199	23	0	16	7	0	1168.74	397.95	22	AGAGGCCCUUGGGGAGGAGUAA	gma-miR5036	gma-MIR5036	Glycine max	miR5036	A
miR169k	mir200	23	1	12	10	76.62	876.55	568.5	21	UAGCCAAGGAUGACUUGCCUG	osa-miR169k, sbi-miR169f, sbi-miR169g, zma-miR169j-5p, zma-miR169k-5p	osa-MIR169k, sbi-MIR169f, sbi-MIR169g, zma-MIR169j, zma-MIR169k	Oryza sativa, Sorghum bicolor, Sorghum bicolor, Zea mays, Zea mays	miR169k, miR169f, miR169g, miR169j-5p, miR169k-5p	U
miR7506b	mir201	23	7	8	8	536.32	584.37	454.8	20	CUGGGACAUGGCGUUGGCAA	gra-miR7506b	gra-MIR7506b	Gossypium raimondii	miR7506b	C
miR7506	mir202	23	7	8	8	536.32	584.37	454.8	24	AUGUCUGGGACAUGGCGUUGGCAC	ghr-miR7506	ghr-MIR7506	Gossypium hirsutum	miR7506	A
miR7486d	mir203	23	7	16	0	536.32	1168.74	0	21	UGGGGGCGCGCUUUGCUUACG	gra-miR7486d	gra-MIR7486d	Gossypium raimondii	miR7486d	U
miR1134	mir204	23	9	0	14	689.55	0	795.91	24	CAACAACAACAAGAAGAAGAAGAU	tae-miR1134	tae-MIR1134	Triticum aestivum	miR1134	C
miR156	mir205	23	10	11	2	766.17	803.51	113.7	19	UUGACAGAAGAUAGAGAGC	hbr-miR156	hbr-MIR156	Hevea brasiliensis	miR156	U
miR156g	mir206	23	10	11	2	766.17	803.51	113.7	20	UGACAGAAGAUAGAGAGCAC	nta-miR156g, nta-miR156h, nta-miR156i, nta-miR156j	nta-MIR156g, nta-MIR156h, nta-MIR156i, nta-MIR156j	Nicotiana tabacum, Nicotiana tabacum, Nicotiana tabacum, Nicotiana tabacum	miR156g, miR156h, miR156i, miR156j	U
miR156b-5p	mir207	23	10	11	2	766.17	803.51	113.7	21	UUGACAGAAGAUAGAGAGCAC	ahy-miR156b-5p, aly-miR157a-5p, aly-miR157b-5p, aly-miR157c-5p, aof-miR156b, ath-miR157a-5p, ath-miR157b-5p, ath-miR157c-5p, atr-miR156a, atr-miR156c, bna-miR156b, bna-miR156c, bna-miR156g, bol-miR157a, bra-miR157a, cca-miR156c, cme-miR156b, cpa-miR156e, cpa-miR156f, fve-miR156f, fve-miR156g-5p, gma-miR156c, gma-miR156d, gma-miR156i, gma-miR156j, gma-miR156l, gma-miR156m, gra-miR157a, gra-miR157b…	ahy-MIR156b, aly-MIR157a, aly-MIR157b, aly-MIR157c, aof-MIR156b, ath-MIR157a, ath-MIR157b, ath-MIR157c, atr-MIR156a, atr-MIR156c, bna-MIR156b, bna-MIR156c, bna-MIR156g, bol-MIR157a, bra-MIR157a, cca-MIR156c, cme-MIR156b, cpa-MIR156e, cpa-MIR156f, fve-MIR156f, fve-MIR156g, gma-MIR156c, gma-MIR156d, gma-MIR156i, gma-MIR156j, gma-MIR156l, gma-MIR156m, gra-MIR157a, gra-MIR157b, han-MIR156c, lus-MIR15…	Arachis hypogaea, Arabidopsis lyrata, Arabidopsis lyrata, Arabidopsis lyrata, Asparagus officinalis, Arabidopsis thaliana, Arabidopsis thaliana, Arabidopsis thaliana, Amborella trichopoda, Amborella trichopoda, Brassica napus, Brassica napus, Brassica napus, Brassica oleracea, Brassica rapa, Cynara cardunculus, Cucumis melo, Carica papaya, Carica papaya, Fragaria vesca, Fragaria vesca, Glycine ma…	miR156b-5p, miR157a-5p, miR157b-5p, miR157c-5p, miR156b, miR157a-5p, miR157b-5p, miR157c-5p, miR156a, miR156c, miR156b, miR156c, miR156g, miR157a, miR157a, miR156c, miR156b, miR156e, miR156f, miR156f, miR156g-5p, miR156c, miR156d, miR156i, miR156j, miR156l, miR156m, miR157a, miR157b, miR156c, miR156b, miR156c, miR156e, miR156f, miR156h, miR156i, miR156ab, miR156ac, miR156h, miR156i, miR156j, miR1…	U
miR156	mir208	23	10	11	2	766.17	803.51	113.7	22	UUUGACAGAAGAUAGAGAGCAC	bcy-miR156, bgy-miR156	bcy-MIR156, bgy-MIR156	Bruguiera cylindrica, Bruguiera gymnorhiza	miR156, miR156	U
miR7520	mir209	23	15	8	0	1149.25	584.37	0	21	GAGGGGGAAGGUGAUGACAUC	lja-miR7520	lja-MIR7520	Lotus japonicus	miR7520	G
miR2118b-5p	mir210	23	22	1	0	1685.57	73.05	0	22	GGAGAUGGGAGGGUCGGUAAAG	gma-miR2118b-5p	gma-MIR2118b	Glycine max	miR2118b-5p	G
miR839-3p	mir211	22	0	0	22	0	0	1250.71	22	GAACGCAUGAGAGGUUGGUGAA	aly-miR839-3p	aly-MIR839	Arabidopsis lyrata	miR839-3p	G
miR2870	mir212	22	0	22	0	0	1607.01	0	21	UAAUCAGUUUGGGGAGACAAA	osa-miR2870	osa-MIR2870	Oryza sativa	miR2870	U
miR2104	mir213	22	0	22	0	0	1607.01	0	22	GCGGCGAGGGGAUGCGAGCGUG	osa-miR2104	osa-MIR2104	Oryza sativa	miR2104	G
miR4364a	mir214	22	0	22	0	0	1607.01	0	24	CGCGAGAUCGCACGGAAGAAGGUU	gma-miR4364a	gma-MIR4364a	Glycine max	miR4364a	C
miR5762	mir215	22	2	20	0	153.23	1460.92	0	21	UCAUAGGAGGAAUCAACUGGC	gma-miR5762	gma-MIR5762	Glycine max	miR5762	U
miR8632	mir216	22	7	15	0	536.32	1095.69	0	21	AUGAGCUAGAAGUUGGAACUC	gra-miR8632	gra-MIR8632	Gossypium raimondii	miR8632	A
miR8165	mir217	22	9	0	13	689.55	0	739.06	21	AAUGGAGGCAAGUGUGAAGGA	ath-miR8165	ath-MIR8165	Arabidopsis thaliana	miR8165	A
miR11610	mir218	22	10	0	12	766.17	0	682.21	21	ACAGAUAUGGUAGGGGGCACA	pla-miR11610	pla-MIR11610	Paeonia lactiflora	miR11610	A
miR8747	mir219	22	13	0	9	996.02	0	511.65	24	UCCCAGUUGUAGUUGGUCGUUCGG	gra-miR8747	gra-MIR8747	Gossypium raimondii	miR8747	U
miR3438-5p	mir220	22	13	9	0	996.02	657.41	0	21	UCAAGGAUUAAGCUAUGAAGC	aly-miR3438-5p	aly-MIR3438	Arabidopsis lyrata	miR3438-5p	U
miR854a	mir221	22	18	0	4	1379.1	0	227.4	21	GAUGAGGAUAGGGAGGAGGAG	ath-miR854a, ath-miR854b, ath-miR854c, ath-miR854d, ath-miR854e	ath-MIR854a, ath-MIR854b, ath-MIR854c, ath-MIR854d, ath-MIR854e	Arabidopsis thaliana, Arabidopsis thaliana, Arabidopsis thaliana, Arabidopsis thaliana, Arabidopsis thaliana	miR854a, miR854b, miR854c, miR854d, miR854e	G
miR156h	mir222	22	22	0	0	1685.57	0	0	20	UGACAGAAGAGAGAGAGCAU	vvi-miR156h	vvi-MIR156h	Vitis vinifera	miR156h	U
miR7718-3p	mir223	22	22	0	0	1685.57	0	0	24	AUCGCCUUAGACGAAUAAAUGAGG	bdi-miR7718-3p	bdi-MIR7718	Brachypodium distachyon	miR7718-3p	A
miR5501	mir224	21	0	11	10	0	803.51	568.5	21	UCUUGUGGCUAGAAGGGUGAG	osa-miR5501	osa-MIR5501	Oryza sativa	miR5501	U
miR11149b-3p	mir225	21	0	12	9	0	876.55	511.65	24	AAUAGAAGGUUGUGAUUGAAUGAU	lja-miR11149b-3p	lja-MIR11149b	Lotus japonicus	miR11149b-3p	A
miR5236a	mir226	21	0	21	0	0	1533.97	0	21	UGAAUUUCGGGCAGAUUUGGU	mtr-miR5236a, mtr-miR5236b, mtr-miR5236c, mtr-miR5236d, mtr-miR5236e	mtr-MIR5236a, mtr-MIR5236b, mtr-MIR5236c, mtr-MIR5236d, mtr-MIR5236e	Medicago truncatula, Medicago truncatula, Medicago truncatula, Medicago truncatula, Medicago truncatula	miR5236a, miR5236b, miR5236c, miR5236d, miR5236e	U
miR159c-5	mir227	21	6	15	0	459.7	1095.69	0	21	AGAAGAAGAGGAAGAGCUCCU	cas-miR159c-5	cas-MIR159c	Camelina sativa	miR159c-5	A
miR528	mir228	21	7	5	9	536.32	365.23	511.65	21	UGGAAGGGGCAUGCAGAGGAG	sbi-miR528, ssp-miR528, zma-miR528b-5p	sbi-MIR528, ssp-MIR528, zma-MIR528b	Sorghum bicolor, Saccharum sp., Zea mays	miR528, miR528, miR528b-5p	U
miR1879	mir229	21	8	10	3	612.93	730.46	170.55	24	GUGUUUGGUUUAGGGAUGAGGUGG	osa-miR1879	osa-MIR1879	Oryza sativa	miR1879	G
miR5275	mir230	21	10	6	5	766.17	438.28	284.25	24	AGCUGGAGUCACAUGCUUGAAUUU	mtr-miR5275	mtr-MIR5275	Medicago truncatula	miR5275	A
miR815b	mir231	21	11	6	4	842.78	438.28	227.4	21	AAGGGGAUUGAGGAGAUUGGG	osa-miR815b, osa-miR815c	osa-MIR815b, osa-MIR815c	Oryza sativa, Oryza sativa	miR815b, miR815c	A
miR4414a-3p	mir232	21	12	8	1	919.4	584.37	56.85	20	UCCAACGAUGCGGGAGCUGC	gma-miR4414a-3p	gma-MIR4414a	Glycine max	miR4414a-3p	U
miR4414a-3p	mir233	21	12	8	1	919.4	584.37	56.85	21	AUCCAACGAUGCGGGAGCUGC	mtr-miR4414a-3p	mtr-MIR4414a	Medicago truncatula	miR4414a-3p	A
miR395w	mir234	21	13	0	8	996.02	0	454.8	22	GUGAAGUGUUUGGGGGAUUCUC	osa-miR395w	osa-MIR395w	Oryza sativa	miR395w	G
miR3441-5p.2	mir235	21	15	6	0	1149.25	438.28	0	21	CGAAGAAAAUGAAGUCGUUUU	aly-miR3441-5p.2	aly-MIR3441	Arabidopsis lyrata	miR3441-5p.2	C
miR8751b	mir236	21	17	0	4	1302.48	0	227.4	24	UGAAAUUUGUAGAGAGAUAACGCU	gra-miR8751b	gra-MIR8751b	Gossypium raimondii	miR8751b	U
miR3982-3p	mir237	21	18	0	3	1379.1	0	170.55	21	AGUUGCCUACAUGGAGCGCCA	osa-miR3982-3p	osa-MIR3982	Oryza sativa	miR3982-3p	A
miR156d-5p	mir238	20	0	0	20	0	0	1137.01	20	UGACAGAAGAGAGUGAGCAC	aly-miR156d-5p, ath-miR156d-5p, bna-miR156f, cas-miR156d-5p, csi-miR156b-5p, gma-miR156h, htu-miR156a, mdm-miR156a, mdm-miR156c, mdm-miR156e, mdm-miR156f, mdm-miR156h, mdm-miR156j, mdm-miR156n, mes-miR156e, mes-miR156f, osa-miR156f-5p, osa-miR156h-5p, ppe-miR156e, ptc-miR156d, tcc-miR156g, vun-miR156a, zma-miR156b-5p	aly-MIR156d, ath-MIR156d, bna-MIR156f, cas-MIR156d, csi-MIR156b, gma-MIR156h, htu-MIR156a, mdm-MIR156a, mdm-MIR156c, mdm-MIR156e, mdm-MIR156f, mdm-MIR156h, mdm-MIR156j, mdm-MIR156n, mes-MIR156e, mes-MIR156f, osa-MIR156f, osa-MIR156h, ppe-MIR156e, ptc-MIR156d, tcc-MIR156g, vun-MIR156a, zma-MIR156b	Arabidopsis lyrata, Arabidopsis thaliana, Brassica napus, Camelina sativa, Citrus sinensis, Glycine max, Helianthus tuberosus, Malus domestica, Malus domestica, Malus domestica, Malus domestica, Malus domestica, Malus domestica, Malus domestica, Manihot esculenta, Manihot esculenta, Oryza sativa, Oryza sativa, Prunus persica, Populus trichocarpa, Theobroma cacao, Vigna unguiculata, Zea mays	miR156d-5p, miR156d-5p, miR156f, miR156d-5p, miR156b-5p, miR156h, miR156a, miR156a, miR156c, miR156e, miR156f, miR156h, miR156j, miR156n, miR156e, miR156f, miR156f-5p, miR156h-5p, miR156e, miR156d, miR156g, miR156a, miR156b-5p	U
miR1085-5p	mir239	20	0	0	20	0	0	1137.01	21	CCCCUACAAGAGAUAUCAAUC	smo-miR1085-5p	smo-MIR1085	Selaginella moellendorffii	miR1085-5p	C
miR156b	mir240	20	0	0	20	0	0	1137.01	21	UGACAGAAGAGAGUGAGCACA	rco-miR156b	rco-MIR156b	Ricinus communis	miR156b	U
miR156e	mir241	20	0	0	20	0	0	1137.01	21	UUGACAGAAGAGAGUGAGCAC	fve-miR156e, gma-miR156k	fve-MIR156e, gma-MIR156k	Fragaria vesca, Glycine max	miR156e, miR156k	U
miR156j	mir242	20	0	0	20	0	0	1137.01	22	GUUGACAGAAGAGAGUGAGCAC	cme-miR156j	cme-MIR156j	Cucumis melo	miR156j	G
miR1507-5p	mir243	20	0	5	15	0	365.23	852.76	22	AGAGUUGUAUGGAACGAAAGAU	mtr-miR1507-5p	mtr-MIR1507	Medicago truncatula	miR1507-5p	A
miR156a	mir244	20	0	8	12	0	584.37	682.21	21	UUGACAGAAGAGAGUGAGCAC	fve-miR156a, fve-miR156b, fve-miR156c	fve-MIR156a, fve-MIR156b, fve-MIR156c	Fragaria vesca, Fragaria vesca, Fragaria vesca	miR156a, miR156b, miR156c	U
miR531b	mir245	20	0	10	10	0	730.46	568.5	20	CUCGCCGGGGCUGCGUGCCG	osa-miR531b	osa-MIR531b	Oryza sativa	miR531b	C
miR531a	mir246	20	0	10	10	0	730.46	568.5	24	CUCGCCGGGGCUGCGUGCCGCCAU	osa-miR531a, osa-miR531c	osa-MIR531a, osa-MIR531c	Oryza sativa, Oryza sativa	miR531a, miR531c	C
miR6207	mir247	20	0	19	1	0	1387.87	56.85	21	UGGACGACCUGGGCGCCGACG	hvu-miR6207	hvu-MIR6207	Hordeum vulgare	miR6207	U
miR7126-5p	mir248	20	0	20	0	0	1460.92	0	21	AAAGUAUCAAGGAGCGCAAAG	mdm-miR7126-5p	mdm-MIR7126	Malus domestica	miR7126-5p	A
miR395b	mir249	20	0	20	0	0	1460.92	0	21	CAGAAGUGUUUGGGGGGACUC	pab-miR395b, pab-miR395c, pab-miR395d, pab-miR395e, pab-miR395g	pab-MIR395b, pab-MIR395c, pab-MIR395d, pab-MIR395e, pab-MIR395g	Picea abies, Picea abies, Picea abies, Picea abies, Picea abies	miR395b, miR395c, miR395d, miR395e, miR395g	C
miR8145	mir250	20	0	20	0	0	1460.92	0	24	AUAAACAGAUAGAAUGACAGCCUU	cpa-miR8145	cpa-MIR8145	Carica papaya	miR8145	A
miR7811	mir251	20	1	19	0	76.62	1387.87	0	23	UGAAUGGAGAUACGGAAUGAAGC	rgl-miR7811	rgl-MIR7811	Rehmannia glutinosa	miR7811	U
miR11335	mir252	20	7	0	13	536.32	0	739.06	20	GUUGGGAGGAUGGAGCGGUU	cst-miR11335	cst-MIR11335	Cucumis sativus	miR11335	G
miR2275d-5p	mir253	20	10	10	0	766.17	730.46	0	21	AGAGUUGGAGGAAAGAAAACU	zma-miR2275d-5p	zma-MIR2275d	Zea mays	miR2275d-5p	A
miR6176	mir254	20	11	0	9	842.78	0	511.65	23	GAAGCUGUAGUGCAGCCGGCGUU	hvu-miR6176	hvu-MIR6176	Hordeum vulgare	miR6176	G
miR2676a	mir255	20	20	0	0	1532.34	0	0	21	CAUUGUUUGGAUAAUAAUUUG	mtr-miR2676a, mtr-miR2676b	mtr-MIR2676a, mtr-MIR2676b	Medicago truncatula, Medicago truncatula	miR2676a, miR2676b	C
miR1846e	mir256	19	0	0	19	0	0	1080.16	20	CAACGAGGAGGCCGGGACCA	osa-miR1846e	osa-MIR1846e	Oryza sativa	miR1846e	C
miR2926	mir257	19	0	6	13	0	438.28	739.06	20	AGGUCGUCGACGUUGGUGCU	osa-miR2926	osa-MIR2926	Oryza sativa	miR2926	A
miR5055	mir258	19	0	7	12	0	511.32	682.21	21	UCUCGCUGCUGAGCUCGGCGU	bdi-miR5055	bdi-MIR5055	Brachypodium distachyon	miR5055	U
miR5287b-3p	mir259	19	0	7	12	0	511.32	682.21	23	UUAUAUAUGUGAUCGGAGGGUGU	lja-miR5287b-3p	lja-MIR5287b	Lotus japonicus	miR5287b-3p	U
miR11038	mir260	19	0	19	0	0	1387.87	0	23	GGGUUGGCCAACCCGAUCGGGUC	seu-miR11038	seu-MIR11038	Salicornia europaea	miR11038	G
miR1918	mir261	19	6	0	13	459.7	0	739.06	22	UGUUGGUGAGAGUUCGAUUCUC	sly-miR1918	sly-MIR1918	Solanum lycopersicum	miR1918	U
miR7539	mir262	19	12	0	7	919.4	0	397.95	21	UCGAGAGAGAGAGCGACGAGG	lja-miR7539	lja-MIR7539	Lotus japonicus	miR7539	U
miR7744-5p	mir263	19	12	1	6	919.4	73.05	341.1	24	AGGAUGGCAAGAUUUAUCGAUGGG	bdi-miR7744-5p	bdi-MIR7744	Brachypodium distachyon	miR7744-5p	A
miR7484g	mir264	19	19	0	0	1455.72	0	0	24	UUCUUAUAUGUUAGAUCAAAGAGC	gra-miR7484g	gra-MIR7484g	Gossypium raimondii	miR7484g	U
miR156c	mir265	18	0	0	18	0	0	1023.31	21	UUGACAGAAGAAAGAGAGCAC	smo-miR156c	smo-MIR156c	Selaginella moellendorffii	miR156c	U
miR1886.1	mir266	18	0	16	2	0	1168.74	113.7	21	UGAGAGAAGUGAGAUGAAAUC	ath-miR1886.1	ath-MIR1886	Arabidopsis thaliana	miR1886.1	U
miR5049e	mir267	18	0	18	0	0	1314.83	0	21	AAUUAUUUAGGUACAGAGGGA	hvu-miR5049e	hvu-MIR5049e	Hordeum vulgare	miR5049e	A
miR8753	mir268	18	0	18	0	0	1314.83	0	21	UGCCAAAUCAGGGAAGCGAAA	gra-miR8753	gra-MIR8753	Gossypium raimondii	miR8753	U
miR391-5p	mir269	18	0	18	0	0	1314.83	0	22	UACGCAGGAGAGAUGACGCUGU	gma-miR391-5p	gma-MIR391	Glycine max	miR391-5p	U
miR3627b	mir270	18	0	18	0	0	1314.83	0	22	UGUCGCAGGAGAGAUGGCGCUA	ptc-miR3627b	ptc-MIR3627b	Populus trichocarpa	miR3627b	U
miR7544	mir271	18	0	18	0	0	1314.83	0	22	UUAGAAAGAAAAUGUUGUUAGC	lja-miR7544	lja-MIR7544	Lotus japonicus	miR7544	U
miR5659	mir272	18	0	18	0	0	1314.83	0	23	CGAUGAAGGUCUUUGGAACGGUA	ath-miR5659	ath-MIR5659	Arabidopsis thaliana	miR5659	C
miR5280	mir273	18	0	18	0	0	1314.83	0	24	UAAUUAGAAACGGGCCGUGAUGGG	mtr-miR5280	mtr-MIR5280	Medicago truncatula	miR5280	U
miR6228-5p	mir274	18	2	6	10	153.23	438.28	568.5	24	UUCUAUCUCUAUUAAUUGUGUUGC	sbi-miR6228-5p	sbi-MIR6228	Sorghum bicolor	miR6228-5p	U
miR6275	mir275	18	5	13	0	383.08	949.6	0	22	AGUGGAAGUAGCAAGGGGAAGC	ppe-miR6275	ppe-MIR6275	Prunus persica	miR6275	A
miR1863b.2	mir276	18	7	0	11	536.32	0	625.36	23	AGAGACUUGGCUGAUGCAUUACU	osa-miR1863b.2	osa-MIR1863b	Oryza sativa	miR1863b.2	A
miR399b	mir277	18	7	11	0	536.32	803.51	0	21	UGCCAAAGGAGAGUUGCCCUG	gma-miR399b, gma-miR399h, mtr-miR399l, mtr-miR399p	gma-MIR399b, gma-MIR399h, mtr-MIR399l, mtr-MIR399p	Glycine max, Glycine max, Medicago truncatula, Medicago truncatula	miR399b, miR399h, miR399l, miR399p	U
miR482c-5p	mir278	18	8	7	3	612.93	511.32	170.55	22	UAUGGGAGAGGCGGGAAUGACU	ptc-miR482c-5p	ptc-MIR482c	Populus trichocarpa	miR482c-5p	U
miR5655	mir279	18	9	0	9	689.55	0	511.65	21	AAGUAGACACAUAAGAAGGAG	ath-miR5655	ath-MIR5655	Arabidopsis thaliana	miR5655	A
miR7716-5p	mir280	18	9	9	0	689.55	657.41	0	24	UCAGUUGCUAGAGAAGAACGAAAC	bdi-miR7716-5p	bdi-MIR7716	Brachypodium distachyon	miR7716-5p	U
miR319-3p	mir281	18	12	1	5	919.4	73.05	284.25	21	ACUGGAUGACGCGGGAGCUAA	ata-miR319-3p, osa-miR319a-3p	ata-MIR319, osa-MIR319a	Aegilops tauschii, Oryza sativa	miR319-3p, miR319a-3p	A
miR3434-5p	mir282	18	18	0	0	1379.1	0	0	21	GCUGAUUCUCUGAUUUUGAAC	aly-miR3434-5p	aly-MIR3434	Arabidopsis lyrata	miR3434-5p	G
miR5675	mir283	18	18	0	0	1379.1	0	0	21	UAGAGACGACAACAAUGGAAA	gma-miR5675	gma-MIR5675	Glycine max	miR5675	U
miR391-5p	mir284	17	0	0	17	0	0	966.46	21	UUCGCAGGAGAGAUAGCGCCA	aly-miR391-5p, ath-miR391-5p, bra-miR391-5p	aly-MIR391, ath-MIR391, bra-MIR391	Arabidopsis lyrata, Arabidopsis thaliana, Brassica rapa	miR391-5p, miR391-5p, miR391-5p	U
miR5772	mir285	17	0	0	17	0	0	966.46	24	AGAAUGUGAGUUAGAGUGAGCAUC	gma-miR5772	gma-MIR5772	Glycine max	miR5772	A
miR5830	mir286	17	0	0	17	0	0	966.46	24	AUGUAGAUGAGGUGAUGUUACACA	osa-miR5830	osa-MIR5830	Oryza sativa	miR5830	A
miR7484f	mir287	17	0	17	0	0	1241.78	0	21	UAUCUAACGUGUAGGGACUAA	gra-miR7484f	gra-MIR7484f	Gossypium raimondii	miR7484f	U
miR5043	mir288	17	0	17	0	0	1241.78	0	21	UGUCCCCUUCUCUGCACCACC	gma-miR5043	gma-MIR5043	Glycine max	miR5043	U
miR1887	mir289	17	0	17	0	0	1241.78	0	24	CACUUAGAUUGUUCUUAGUAUGAG	aly-miR1887	aly-MIR1887	Arabidopsis lyrata	miR1887	C
miR6209	mir290	17	1	0	16	76.62	0	909.61	20	UGAGAUCAGAAAGAUGUGCG	hvu-miR6209	hvu-MIR6209	Hordeum vulgare	miR6209	U
miR7496a	mir291	17	5	0	12	383.08	0	682.21	24	AUGACCAAAUUGAUAGAAUGUGUA	ghr-miR7496a, ghr-miR7496b	ghr-MIR7496a, ghr-MIR7496b	Gossypium hirsutum, Gossypium hirsutum	miR7496a, miR7496b	A
miR7785-5p	mir292	17	6	0	11	459.7	0	625.36	24	GUAGAAUGGGUGAUGGGAGAAGGC	bdi-miR7785-5p	bdi-MIR7785	Brachypodium distachyon	miR7785-5p	G
miR160e-3p	mir293	17	8	0	9	612.93	0	511.65	21	GCAUGAGGGGAGUCGAGCAGG	ptc-miR160e-3p	ptc-MIR160e	Populus trichocarpa	miR160e-3p	G
miR395e	mir294	17	9	0	8	689.55	0	454.8	21	GUGAAGUGUUUGGGGGAACUC	osa-miR395e, osa-miR395p	osa-MIR395e, osa-MIR395p	Oryza sativa, Oryza sativa	miR395e, miR395p	G
miR11124-3p	mir295	17	9	0	8	689.55	0	454.8	22	UCCCAUGAUGACAGAUGAGAUA	lja-miR11124-3p	lja-MIR11124	Lotus japonicus	miR11124-3p	U
miR156b-3p	mir296	17	10	7	0	766.17	511.32	0	21	GCUCUCUAAGCUUCUGUCAUC	ahy-miR156b-3p	ahy-MIR156b	Arachis hypogaea	miR156b-3p	G
miR157b-3p	mir297	17	10	7	0	766.17	511.32	0	22	GCUCUCUAAGCUUCUGUCAUCA	aly-miR157b-3p	aly-MIR157b	Arabidopsis lyrata	miR157b-3p	G
miR8181	mir298	17	11	0	6	842.78	0	341.1	20	UGGGGGUGGGGGGGUGACAG	ath-miR8181	ath-MIR8181	Arabidopsis thaliana	miR8181	U
miR11047	mir299	17	13	0	4	996.02	0	227.4	22	CACUGAUGAUGAGGGGAGACCG	seu-miR11047	seu-MIR11047	Salicornia europaea	miR11047	C
miR168b-5p	mir300	17	17	0	0	1302.48	0	0	21	UCGCUUGGUGCAGGUCGGGAC	bra-miR168b-5p, nta-miR168a, nta-miR168b	bra-MIR168b, nta-MIR168a, nta-MIR168b	Brassica rapa, Nicotiana tabacum, Nicotiana tabacum	miR168b-5p, miR168a, miR168b	U
miR6223-5p	mir301	17	17	0	0	1302.48	0	0	21	UUCUUGGGAGGAGCAUGCUAG	sbi-miR6223-5p	sbi-MIR6223	Sorghum bicolor	miR6223-5p	U
miR5795	mir302	17	17	0	0	1302.48	0	0	22	AUGUCGAGGUCGAGUUCCCGGC	osa-miR5795	osa-MIR5795	Oryza sativa	miR5795	A
miR5171b	mir303	16	0	0	16	0	0	909.61	21	ACUUAAUAUGGGACGGAAGAA	bdi-miR5171b	bdi-MIR5171b	Brachypodium distachyon	miR5171b	A
miR5782	mir304	16	0	0	16	0	0	909.61	21	UAGCUGGUAGGAGAAGUUCAG	gma-miR5782	gma-MIR5782	Glycine max	miR5782	U
miR9742	mir305	16	0	0	16	0	0	909.61	21	UGUGUUGUUUGUUUUGUAGCA	gma-miR9742	gma-MIR9742	Glycine max	miR9742	U
miR8724	mir306	16	0	0	16	0	0	909.61	23	CCUGACAUGUCAGUAGAAAGCUC	gra-miR8724	gra-MIR8724	Gossypium raimondii	miR8724	C
miR7760-5p	mir307	16	0	0	16	0	0	909.61	24	CAGCGGACAGAAUGGAGCAAGCAG	bdi-miR7760-5p	bdi-MIR7760	Brachypodium distachyon	miR7760-5p	C
miR1117	mir308	16	0	0	16	0	0	909.61	24	UAGUACCGGUUCGUGGCACGAACC	tae-miR1117	tae-MIR1117	Triticum aestivum	miR1117	U
miR11288c-3p	mir309	16	0	2	14	0	146.09	795.91	21	UGAAUUGGGAUUUGUCGAAUU	fve-miR11288c-3p	fve-MIR11288c	Fragaria vesca	miR11288c-3p	U
miR7486i	mir310	16	0	2	14	0	146.09	795.91	23	GCUGACGUGGAAGGAAAUCGCUA	gra-miR7486i	gra-MIR7486i	Gossypium raimondii	miR7486i	G
miR11143-3p	mir311	16	0	7	9	0	511.32	511.65	24	GGUUGUUGUUGCGUCGUUUUUAAG	lja-miR11143-3p	lja-MIR11143	Lotus japonicus	miR11143-3p	G
miR828	mir312	16	0	9	7	0	657.41	397.95	22	UCUUGCUUAGAUGAGUGUUCCU	aof-miR828	aof-MIR828	Asparagus officinalis	miR828	U
miR8551	mir313	16	0	9	7	0	657.41	397.95	24	AUGUUCUAGGUUAGCUCUUGGAUG	atr-miR8551	atr-MIR8551	Amborella trichopoda	miR8551	A
miR11468	mir314	16	0	10	6	0	730.46	341.1	21	CUGGAUUUUCAUUAGAACAGC	pab-miR11468	pab-MIR11468	Picea abies	miR11468	C
miR11604	mir315	16	0	12	4	0	876.55	227.4	21	UCCAGAGGGAGAACGUGGCGA	pla-miR11604	pla-MIR11604	Paeonia lactiflora	miR11604	U
miR528-5p	mir316	16	2	5	9	153.23	365.23	511.65	21	UGGAAGGGGCAUGCAGAGGAG	bdi-miR528-5p, osa-miR528-5p	bdi-MIR528, osa-MIR528	Brachypodium distachyon, Oryza sativa	miR528-5p, miR528-5p	U
miR159	mir317	16	6	0	10	459.7	0	568.5	21	UUUGGUUUGAAGGGAGCUCUA	pde-miR159	pde-MIR159	Pinus densata	miR159	U
miR6180	mir318	16	6	9	1	459.7	657.41	56.85	20	AGGGUGGAAGAAAGAGGGCG	hvu-miR6180	hvu-MIR6180	Hordeum vulgare	miR6180	A
miR169f-5p	mir319	16	7	1	8	536.32	73.05	454.8	20	UAGCCAAGGAUGACUUGCCU	stu-miR169f-5p	stu-MIR169f	Solanum tuberosum	miR169f-5p	U
miR1066	mir320	16	8	8	0	612.93	584.37	0	21	ACAUGUUGCAGAGCGGGGUAC	ppt-miR1066	ppt-MIR1066	Physcomitrella patens	miR1066	A
miR159c-3p	mir321	16	8	8	0	612.93	584.37	0	21	UUUGGAUUGAAGGGAGCUCCU	aly-miR159c-3p, ath-miR159c, cas-miR159a	aly-MIR159c, ath-MIR159c, cas-MIR159a	Arabidopsis lyrata, Arabidopsis thaliana, Camelina sativa	miR159c-3p, miR159c, miR159a	U
miR6136a.2	mir322	16	12	0	4	919.4	0	227.4	24	ACGGGUGAGUAAGAUAAGGGGUAU	pgi-miR6136a.2	pgi-MIR6136a	Panax ginseng	miR6136a.2	A
miR158b	mir323	16	15	0	1	1149.25	0	56.85	20	UCCGAAAUGUAGACAAAGCA	cas-miR158b	cas-MIR158b	Camelina sativa	miR158b	U
miR159d	mir324	16	16	0	0	1225.87	0	0	21	AUUGGAUUGAAGGGAGCUCCG	osa-miR159d	osa-MIR159d	Oryza sativa	miR159d	A
miR3632-3p	mir325	16	16	0	0	1225.87	0	0	22	UUUCCCAGACCCCCAAUACCAA	vvi-miR3632-3p	vvi-MIR3632	Vitis vinifera	miR3632-3p	U
miR4993	mir326	15	0	0	15	0	0	852.76	21	GAGCGGCGGCGGUGGAGGAUG	gma-miR4993	gma-MIR4993	Glycine max	miR4993	G
miR8633	mir327	15	0	0	15	0	0	852.76	22	UAAGUGAAGAAAGAGGUAGGUU	gra-miR8633	gra-MIR8633	Gossypium raimondii	miR8633	U
miR8570	mir328	15	0	0	15	0	0	852.76	24	AGUUGGGAGUGCGUCAUUGACUAG	atr-miR8570	atr-MIR8570	Amborella trichopoda	miR8570	A
miR535b-5p	mir329	15	0	3	12	0	219.14	682.21	21	UGACAAUGAGAGAGAGCACAC	csi-miR535b-5p, csi-miR535d-5p	csi-MIR535b, csi-MIR535d	Citrus sinensis, Citrus sinensis	miR535b-5p, miR535d-5p	U
miR397t	mir330	15	0	6	9	0	438.28	511.65	21	UCAUCAUUGAGAGCAGCAUUG	pab-miR397t	pab-MIR397t	Picea abies	miR397t	U
miR820a	mir331	15	0	9	6	0	657.41	341.1	21	UCGGCCUCGUGGAUGGACCAG	osa-miR820a, osa-miR820b, osa-miR820c	osa-MIR820a, osa-MIR820b, osa-MIR820c	Oryza sativa, Oryza sativa, Oryza sativa	miR820a, miR820b, miR820c	U
miR5387b	mir332	15	0	10	5	0	730.46	284.25	24	CGUGGCUCUGACCGGUGCUAAAGG	sbi-miR5387b	sbi-MIR5387b	Sorghum bicolor	miR5387b	C
miR861-5p	mir333	15	0	11	4	0	803.51	227.4	21	CCUUGGAGAAAUAUGCGUCAA	ath-miR861-5p	ath-MIR861	Arabidopsis thaliana	miR861-5p	C
miR5054	mir334	15	0	15	0	0	1095.69	0	18	UCCCCACGGUCGGCGCCA	bdi-miR5054	bdi-MIR5054	Brachypodium distachyon	miR5054	U
miR390	mir335	15	0	15	0	0	1095.69	0	21	AAGCUCAGGAGGGAUAGCGUC	cca-miR390	cca-MIR390	Cynara cardunculus	miR390	A
miR7838	mir336	15	0	15	0	0	1095.69	0	21	ACAUGUGCUGGGUAGGAGGAA	ptc-miR7838	ptc-MIR7838	Populus trichocarpa	miR7838	A
miR7492f	mir337	15	0	15	0	0	1095.69	0	21	CCAUGAUCUUUAGCGGCGUUU	gra-miR7492f	gra-MIR7492f	Gossypium raimondii	miR7492f	C
miR5233	mir338	15	0	15	0	0	1095.69	0	21	GAGGAGGAUGGCCGUCUGGAC	mtr-miR5233	mtr-MIR5233	Medicago truncatula	miR5233	G
miR11546b	mir339	15	0	15	0	0	1095.69	0	22	UGGUAUGGGUUGAAGUAGCACC	pab-miR11546b, pab-miR11546c, pab-miR11546d, pab-miR11546e	pab-MIR11546b, pab-MIR11546c, pab-MIR11546d, pab-MIR11546e	Picea abies, Picea abies, Picea abies, Picea abies	miR11546b, miR11546c, miR11546d, miR11546e	U
miR6205	mir340	15	0	15	0	0	1095.69	0	23	AGGAUGUUUGGAUACGUUUUAGU	hvu-miR6205	hvu-MIR6205	Hordeum vulgare	miR6205	A
miR8659b	mir341	15	0	15	0	0	1095.69	0	24	AAUUUUUUAAGGUUGUUUGUGGAA	gra-miR8659b	gra-MIR8659b	Gossypium raimondii	miR8659b	A
miR1120a	mir342	15	0	15	0	0	1095.69	0	24	ACAUUCUUAUAUUAUGAGACGGAG	tae-miR1120a	tae-MIR1120a	Triticum aestivum	miR1120a	A
miR8154	mir343	15	1	1	13	76.62	73.05	739.06	22	CAGAGGAGGAGAUGAAGAGGGA	cpa-miR8154	cpa-MIR8154	Carica papaya	miR8154	C
miR408-5p	mir344	15	1	14	0	76.62	1022.64	0	21	CAGGGAUGGAGCAGAGCAUGG	bdi-miR408-5p	bdi-MIR408	Brachypodium distachyon	miR408-5p	C
miR5261	mir345	15	4	0	11	306.47	0	625.36	21	UCAUUGUAGAUGGCUUUGGCU	mtr-miR5261	mtr-MIR5261	Medicago truncatula	miR5261	U
miR2640	mir346	15	4	0	11	306.47	0	625.36	22	UUCCUUGCCGGAGCUGGACUAC	mtr-miR2640	mtr-MIR2640	Medicago truncatula	miR2640	U
miR6246	mir347	15	4	0	11	306.47	0	625.36	23	UUGGGGAUUUCCUGCCGGAGGAA	osa-miR6246	osa-MIR6246	Oryza sativa	miR6246	U
miR477a-3p	mir348	15	5	10	0	383.08	730.46	0	21	AGAAGCCUUUGUGGGAGAGGA	ppt-miR477a-3p	ppt-MIR477a	Physcomitrella patens	miR477a-3p	A
miR5198	mir349	15	6	0	9	459.7	0	511.65	21	GGGGAAAAGAGAUUGAGGGAG	bdi-miR5198	bdi-MIR5198	Brachypodium distachyon	miR5198	G
miR5485	mir350	15	6	1	8	459.7	73.05	454.8	21	UGACAACUGGUAGCAGAGCAA	osa-miR5485	osa-MIR5485	Oryza sativa	miR5485	U
miR7732-3p	mir351	15	8	0	7	612.93	0	397.95	21	GAUCGAGAUCGUGGAGGAACC	bdi-miR7732-3p	bdi-MIR7732	Brachypodium distachyon	miR7732-3p	G
miR6108a	mir352	15	8	0	7	612.93	0	397.95	21	UGAGAAGCGUAAGAAGGGAUC	cca-miR6108a, cca-miR6108b	cca-MIR6108a, cca-MIR6108b	Cynara cardunculus, Cynara cardunculus	miR6108a, miR6108b	U
miR482d-3p	mir353	15	9	6	0	689.55	438.28	0	22	UCCCUACUCCACCCAUGCCAUA	csi-miR482d-3p	csi-MIR482d	Citrus sinensis	miR482d-3p	U
miR1854-3p	mir354	15	11	0	4	842.78	0	227.4	22	UCCAAUUUGGGGAUUUGCUGAU	osa-miR1854-3p	osa-MIR1854	Oryza sativa	miR1854-3p	U
miR1516d	mir355	15	14	0	1	1072.63	0	56.85	21	GUACUUGUGGCUUGUAUCCAA	gma-miR1516d	gma-MIR1516d	Glycine max	miR1516d	G
miR164e-3p	mir356	15	15	0	0	1149.25	0	0	21	CAUGUGUCCGCCCUCUCCACC	zma-miR164e-3p	zma-MIR164e	Zea mays	miR164e-3p	C
miR156f-3p	mir357	15	15	0	0	1149.25	0	0	21	GCUCACUCUCUAUCUGUCACC	aly-miR156f-3p	aly-MIR156f	Arabidopsis lyrata	miR156f-3p	G
miR5230	mir358	14	0	0	14	0	0	795.91	21	CAAAUCUUGAAUCGAUUGGCA	mtr-miR5230	mtr-MIR5230	Medicago truncatula	miR5230	C
miR6186	mir359	14	0	0	14	0	0	795.91	21	CGAGGAAGGCGCUGAGAGAGA	hvu-miR6186	hvu-MIR6186	Hordeum vulgare	miR6186	C
miR160c	mir360	14	0	0	14	0	0	795.91	21	CUGCCUGGCUCCCUGUAUGCC	pab-miR160c, pab-miR160f	pab-MIR160c, pab-MIR160f	Picea abies, Picea abies	miR160c, miR160f	C
miR3695d-5p	mir361	14	0	0	14	0	0	795.91	21	CUGUCGCCUGGUCGUUGUGGG	pab-miR3695d-5p	pab-MIR3695d	Picea abies	miR3695d-5p	C
miR2652a	mir362	14	0	0	14	0	0	795.91	21	UAUGCAGGGUGCAUAAGGAUU	mtr-miR2652a, mtr-miR2652b, mtr-miR2652c, mtr-miR2652d, mtr-miR2652i, mtr-miR2652j, mtr-miR2652k, mtr-miR2652l, mtr-miR2652m	mtr-MIR2652a, mtr-MIR2652b, mtr-MIR2652c, mtr-MIR2652d, mtr-MIR2652i, mtr-MIR2652j, mtr-MIR2652k, mtr-MIR2652l, mtr-MIR2652m	Medicago truncatula, Medicago truncatula, Medicago truncatula, Medicago truncatula, Medicago truncatula, Medicago truncatula, Medicago truncatula, Medicago truncatula, Medicago truncatula	miR2652a, miR2652b, miR2652c, miR2652d, miR2652i, miR2652j, miR2652k, miR2652l, miR2652m	U
miR3695c	mir363	14	0	0	14	0	0	795.91	21	UGUCGCCUGGUCGUUGUGGGG	pab-miR3695c	pab-MIR3695c	Picea abies	miR3695c	U
miR5049-3p	mir364	14	0	0	14	0	0	795.91	24	CAAGUAAUAUGGAUCGGAGGAAGU	bdi-miR5049-3p	bdi-MIR5049	Brachypodium distachyon	miR5049-3p	C
miR5298b	mir365	14	0	0	14	0	0	795.91	24	UGAUGGAGAUGAUAUGAAGAUGAA	mtr-miR5298b, mtr-miR5298c	mtr-MIR5298b, mtr-MIR5298c	Medicago truncatula, Medicago truncatula	miR5298b, miR5298c	U
miR5298d	mir366	14	0	0	14	0	0	795.91	24	UGGAGAUGAUAUGAAGAUGAAAAA	mtr-miR5298d	mtr-MIR5298d	Medicago truncatula	miR5298d	U
miR8180	mir367	14	0	1	13	0	73.05	739.06	19	UGCGGUGCGGGAGAAGUGC	ath-miR8180	ath-MIR8180	Arabidopsis thaliana	miR8180	U
miR8556	mir368	14	0	7	7	0	511.32	397.95	21	UAAAAGACAGGAAUUGUAACU	atr-miR8556	atr-MIR8556	Amborella trichopoda	miR8556	U
miR5514	mir369	14	0	7	7	0	511.32	397.95	21	UCCCAGAGCUUUGGCCGUCGC	osa-miR5514	osa-MIR5514	Oryza sativa	miR5514	U
miR12147	mir370	14	0	7	7	0	511.32	397.95	21	UCGAGAUGUGAAGGACUUUGU	aof-miR12147	aof-MIR12147	Asparagus officinalis	miR12147	U
miR11467a	mir371	14	0	14	0	0	1022.64	0	21	CUGAAAAGCUUAUCGAAGGGA	pab-miR11467a, pab-miR11467b	pab-MIR11467a, pab-MIR11467b	Picea abies, Picea abies	miR11467a, miR11467b	C
miR11492	mir372	14	0	14	0	0	1022.64	0	21	UAGUGGAAAUUUGGUUUUUUC	pab-miR11492	pab-MIR11492	Picea abies	miR11492	U
miR3434-3p	mir373	14	0	14	0	0	1022.64	0	21	UCAAAAUCAGAGAAUCAACCA	aly-miR3434-3p	aly-MIR3434	Arabidopsis lyrata	miR3434-3p	U
miR9760	mir374	14	0	14	0	0	1022.64	0	21	UGGAUGAUGUAGUUUUGAUUG	gma-miR9760	gma-MIR9760	Glycine max	miR9760	U
miR6188	mir375	14	0	14	0	0	1022.64	0	22	GGUGGAUCGAUGAACCCGGCGA	hvu-miR6188	hvu-MIR6188	Hordeum vulgare	miR6188	G
miR3627a	mir376	14	0	14	0	0	1022.64	0	22	UCGCAGGAGAGAUGGCACUACC	fve-miR3627a, fve-miR3627b	fve-MIR3627a, fve-MIR3627b	Fragaria vesca, Fragaria vesca	miR3627a, miR3627b	U
miR7766-5p	mir377	14	0	14	0	0	1022.64	0	24	CCAACUGGGCCAGUCGGCCUGGGC	bdi-miR7766-5p	bdi-MIR7766	Brachypodium distachyon	miR7766-5p	C
miR906-5p	mir378	14	1	1	12	76.62	73.05	682.21	21	CGGUUGGUGGGCGUGAUCAGC	cre-miR906-5p	cre-MIR906	Chlamydomonas reinhardtii	miR906-5p	C
miR160-3p	mir379	14	2	0	12	153.23	0	682.21	21	GCAUGAAGGGAGUCACGCAGG	ahy-miR160-3p	ahy-MIR160	Arachis hypogaea	miR160-3p	G
miR160	mir380	14	2	0	12	153.23	0	682.21	21	UGGCAUACAGGGAGCCAGGCA	aau-miR160	aau-MIR160	Acacia auriculiformis	miR160	U
miR7823	mir381	14	6	0	8	459.7	0	454.8	21	UUGCAUGCAUGAACUUGAAAU	ptc-miR7823	ptc-MIR7823	Populus trichocarpa	miR7823	U
miR169y	mir382	14	6	8	0	459.7	584.37	0	21	UAGCGAAGGAUGACUUGCCUA	vvi-miR169y	vvi-MIR169y	Vitis vinifera	miR169y	U
miR156j	mir383	14	8	0	6	612.93	0	341.1	20	UGACAGAAGAGGGUGAGCAC	mtr-miR156j	mtr-MIR156j	Medicago truncatula	miR156j	U
miR3701b-5p	mir384	14	10	0	4	766.17	0	227.4	22	CGAAGGGUAAGCGUUGUUUGGC	pab-miR3701b-5p, pab-miR3701i	pab-MIR3701b, pab-MIR3701i	Picea abies, Picea abies	miR3701b-5p, miR3701i	C
miR1088-5p	mir385	14	14	0	0	1072.63	0	0	21	CAGAAGAAAGAGAGCACGCAU	smo-miR1088-5p	smo-MIR1088	Selaginella moellendorffii	miR1088-5p	C
miR169c-5p	mir386	14	14	0	0	1072.63	0	0	21	CAGCCAAGGAUGACUUGCCGG	aly-miR169c-5p, ath-miR169c, osa-miR169b	aly-MIR169c, ath-MIR169c, osa-MIR169b	Arabidopsis lyrata, Arabidopsis thaliana, Oryza sativa	miR169c-5p, miR169c, miR169b	C
miR11457	mir387	14	14	0	0	1072.63	0	0	21	CAUUAUAAUUCAAGAGCCGGC	pab-miR11457	pab-MIR11457	Picea abies	miR11457	C
miR169aa	mir388	14	14	0	0	1072.63	0	0	21	GAGCCAAGAAUGACUUGUCGG	ptc-miR169aa	ptc-MIR169aa	Populus trichocarpa	miR169aa	G
miR159	mir389	14	14	0	0	1072.63	0	0	21	UUUGGAUUGAAGGGAGCUCUA	ahy-miR159, aly-miR159a-3p, aof-miR159, ath-miR159a, atr-miR159, bna-miR159, bra-miR159a, cme-miR159a, cpa-miR159a, csi-miR159a-3p, fve-miR159a-3p, gma-miR159a-3p, gma-miR159e-3p, hbr-miR159a, htu-miR159a, mdm-miR159d, mdm-miR159e, mdm-miR159f, mes-miR159a-3p, mes-miR159b, mtr-miR159a, nta-miR159, ppe-miR159, ptc-miR159a, ptc-miR159b, pvu-miR159a.1, rco-miR159, sly-miR159, vca-miR159-3p, vvi-miR1…	ahy-MIR159, aly-MIR159a, aof-MIR159, ath-MIR159a, atr-MIR159, bna-MIR159, bra-MIR159a, cme-MIR159a, cpa-MIR159a, csi-MIR159a, fve-MIR159a, gma-MIR159a, gma-MIR159e, hbr-MIR159a, htu-MIR159a, mdm-MIR159d, mdm-MIR159e, mdm-MIR159f, mes-MIR159a, mes-MIR159b, mtr-MIR159a, nta-MIR159, ppe-MIR159, ptc-MIR159a, ptc-MIR159b, pvu-MIR159a, rco-MIR159, sly-MIR159, vca-MIR159, vvi-MIR159c	Arachis hypogaea, Arabidopsis lyrata, Asparagus officinalis, Arabidopsis thaliana, Amborella trichopoda, Brassica napus, Brassica rapa, Cucumis melo, Carica papaya, Citrus sinensis, Fragaria vesca, Glycine max, Glycine max, Hevea brasiliensis, Helianthus tuberosus, Malus domestica, Malus domestica, Malus domestica, Manihot esculenta, Manihot esculenta, Medicago truncatula, Nicotiana tabacum, Prun…	miR159, miR159a-3p, miR159, miR159a, miR159, miR159, miR159a, miR159a, miR159a, miR159a-3p, miR159a-3p, miR159a-3p, miR159e-3p, miR159a, miR159a, miR159d, miR159e, miR159f, miR159a-3p, miR159b, miR159a, miR159, miR159, miR159a, miR159b, miR159a.1, miR159, miR159, miR159-3p, miR159c	U
miR6471	mir390	14	14	0	0	1072.63	0	0	21	UUUGGGAUCAUCAGGACAGCC	ptc-miR6471	ptc-MIR6471	Populus trichocarpa	miR6471	U
miR8016	mir391	14	14	0	0	1072.63	0	0	24	AUUUUUGAAUGGAAGGCCCAUGUG	stu-miR8016	stu-MIR8016	Solanum tuberosum	miR8016	A
miR10223-5p	mir392	13	0	0	13	0	0	739.06	21	UGAAGCAGAUCAAGAACCCAG	eun-miR10223-5p	eun-MIR10223	Eugenia uniflora	miR10223-5p	U
miR858-5p	mir393	13	0	0	13	0	0	739.06	21	UUUCGUUGUCUGUUCGACCUU	aly-miR858-5p, ath-miR858a	aly-MIR858, ath-MIR858a	Arabidopsis lyrata, Arabidopsis thaliana	miR858-5p, miR858a	U
miR2118l	mir394	13	0	0	13	0	0	739.06	22	UUCCUAAUGCUUCCCAUUCCUA	osa-miR2118l	osa-MIR2118l	Oryza sativa	miR2118l	U
miR8566	mir395	13	0	0	13	0	0	739.06	24	AUUAGAGCUGGGUGGAUGAAGUGG	atr-miR8566	atr-MIR8566	Amborella trichopoda	miR8566	A
miR9897-5p	mir396	13	0	1	12	0	73.05	682.21	22	UACCGGGCGUGGGGAGGGCAGG	cre-miR9897-5p	cre-MIR9897	Chlamydomonas reinhardtii	miR9897-5p	U
miR5083	mir397	13	0	2	11	0	146.09	625.36	20	AGACUACAAUUAUCUGAUCA	osa-miR5083	osa-MIR5083	Oryza sativa	miR5083	A
miR6183	mir398	13	0	4	9	0	292.18	511.65	22	UGAGCGAGUUGGCUGCAAGUUC	hvu-miR6183	hvu-MIR6183	Hordeum vulgare	miR6183	U
miR3633a-5p	mir399	13	0	7	6	0	511.32	341.1	20	GGAAUGGAUGGUUAGGAGAG	vvi-miR3633a-5p	vvi-MIR3633a	Vitis vinifera	miR3633a-5p	G
miR859	mir400	13	0	9	4	0	657.41	227.4	21	UCUCUCUGUUGUGAAGUCAAA	ath-miR859	ath-MIR859	Arabidopsis thaliana	miR859	U
miR8562a	mir401	13	0	9	4	0	657.41	227.4	24	UCGGAAUGAUCUGAAAUUUGGAGC	atr-miR8562a, atr-miR8562b	atr-MIR8562a, atr-MIR8562b	Amborella trichopoda, Amborella trichopoda	miR8562a, miR8562b	U
miR164e	mir402	13	0	11	2	0	803.51	113.7	21	UGGAGAAGCAGGGCACGUGAG	osa-miR164e	osa-MIR164e	Oryza sativa	miR164e	U
miR853-3p	mir403	13	0	13	0	0	949.6	0	21	CAACCGGAAAGGGGAGCAGCA	aly-miR853-3p	aly-MIR853	Arabidopsis lyrata	miR853-3p	C
miR5074	mir404	13	0	13	0	0	949.6	0	21	GAAGGCCACCGUCGGGAUCGC	osa-miR5074	osa-MIR5074	Oryza sativa	miR5074	G
miR164b	mir405	13	0	13	0	0	949.6	0	21	UGGAGAAGCAGGGCACAUGCU	vvi-miR164b	vvi-MIR164b	Vitis vinifera	miR164b	U
miR9479-3p	mir406	13	0	13	0	0	949.6	0	22	GAGAAUGGUAGAGGGUCGGACC	sly-miR9479-3p	sly-MIR9479	Solanum lycopersicum	miR9479-3p	G
miR3704b	mir407	13	0	13	0	0	949.6	0	22	GGUCUCGAUGGAGUUGGGAAGA	pde-miR3704b	pde-MIR3704b	Pinus densata	miR3704b	G
miR10212-3p	mir408	13	0	13	0	0	949.6	0	24	CGAUCUAAUCAAUCAUUUUUCGGG	eun-miR10212-3p	eun-MIR10212	Eugenia uniflora	miR10212-3p	C
miR5273	mir409	13	0	13	0	0	949.6	0	24	UAGGGGCUGUAGUUUGAGAAGAGG	mtr-miR5273	mtr-MIR5273	Medicago truncatula	miR5273	U
miR1868	mir410	13	0	13	0	0	949.6	0	24	UCACGGAAAACGAGGGAGCAGCCA	osa-miR1868	osa-MIR1868	Oryza sativa	miR1868	U
miR851-3p	mir411	13	0	13	0	0	949.6	0	24	UGUGGGUGGCAAACAAAGACGACA	aly-miR851-3p	aly-MIR851	Arabidopsis lyrata	miR851-3p	U
miR166c-5p	mir412	13	3	0	10	229.85	0	568.5	21	GGAAUGUUGUCCGGCUCGAGG	vca-miR166c-5p	vca-MIR166c	Vriesea carinata	miR166c-5p	G
miR535a-5p	mir413	13	3	0	10	229.85	0	568.5	21	UGACAACGAGAGAGAGCACGC	eun-miR535a-5p, pab-miR535c, vvi-miR535a, vvi-miR535b, vvi-miR535c	eun-MIR535a, pab-MIR535c, vvi-MIR535a, vvi-MIR535b, vvi-MIR535c	Eugenia uniflora, Picea abies, Vitis vinifera, Vitis vinifera, Vitis vinifera	miR535a-5p, miR535c, miR535a, miR535b, miR535c	U
miR3704	mir414	13	4	9	0	306.47	657.41	0	22	GGUCUAGGUGGAGUUGGAAAAA	pab-miR3704	pab-MIR3704	Picea abies	miR3704	G
miR6425a-3p	mir415	13	5	0	8	383.08	0	454.8	21	UCCAUGGAAGAUAAUGACUCG	ptc-miR6425a-3p, ptc-miR6425b-3p, ptc-miR6425c-3p, ptc-miR6425d-3p	ptc-MIR6425a, ptc-MIR6425b, ptc-MIR6425c, ptc-MIR6425d	Populus trichocarpa, Populus trichocarpa, Populus trichocarpa, Populus trichocarpa	miR6425a-3p, miR6425b-3p, miR6425c-3p, miR6425d-3p	U
miR5225a	mir416	13	12	0	1	919.4	0	56.85	22	UCUGUCGAAGGUGAGAUGGUGC	mdm-miR5225a, mdm-miR5225b	mdm-MIR5225a, mdm-MIR5225b	Malus domestica, Malus domestica	miR5225a, miR5225b	U
miR3710i	mir417	13	13	0	0	996.02	0	0	21	CAGGUCAAGACUUUGGAGGCC	pab-miR3710i	pab-MIR3710i	Picea abies	miR3710i	C
miR395a	mir418	13	13	0	0	996.02	0	0	21	CUGAAGUGUUUGGGGGAACUC	lus-miR395a	lus-MIR395a	Linum usitatissimum	miR395a	C
miR3635-5p	mir419	13	13	0	0	996.02	0	0	21	GGCAUGUGUGGGGCAUAAUAG	vvi-miR3635-5p	vvi-MIR3635	Vitis vinifera	miR3635-5p	G
miR399h	mir420	13	13	0	0	996.02	0	0	21	UGCCAAAGGAGAGUUUCCCUG	ptc-miR399h	ptc-MIR399h	Populus trichocarpa	miR399h	U
miR399f	mir421	13	13	0	0	996.02	0	0	21	UGCCAGAGGAGAUUUGCCCUG	tcc-miR399f	tcc-MIR399f	Theobroma cacao	miR399f	U
miR4348d	mir422	13	13	0	0	996.02	0	0	21	UUUCGGUGUCGGUGAAUUGCC	gma-miR4348d	gma-MIR4348d	Glycine max	miR4348d	U
miR2097-5p	mir423	13	13	0	0	996.02	0	0	22	AGAGAUGGGACGGGCAGGGAAG	osa-miR2097-5p	osa-MIR2097	Oryza sativa	miR2097-5p	A
miR1081	mir424	12	0	0	12	0	0	682.2	21	UGAGGCUUGCCUUUGAUUCUC	smo-miR1081	smo-MIR1081	Selaginella moellendorffii	miR1081	U
miR156a	mir425	12	0	0	12	0	0	682.21	20	UGACAGAAGAGAGUGAGCAC	aof-miR156a, ata-miR156d-5p, bdi-miR156c, bdi-miR156g-5p, cme-miR156d, ghr-miR156d, mdm-miR156k, mtr-miR156d-5p, mtr-miR156i-5p, osa-miR156d, osa-miR156j-5p, zma-miR156d-5p	aof-MIR156a, ata-MIR156d, bdi-MIR156c, bdi-MIR156g, cme-MIR156d, ghr-MIR156d, mdm-MIR156k, mtr-MIR156d, mtr-MIR156i, osa-MIR156d, osa-MIR156j, zma-MIR156d	Asparagus officinalis, Aegilops tauschii, Brachypodium distachyon, Brachypodium distachyon, Cucumis melo, Gossypium hirsutum, Malus domestica, Medicago truncatula, Medicago truncatula, Oryza sativa, Oryza sativa, Zea mays	miR156a, miR156d-5p, miR156c, miR156g-5p, miR156d, miR156d, miR156k, miR156d-5p, miR156i-5p, miR156d, miR156j-5p, miR156d-5p	U
miR156h	mir426	12	0	0	12	0	0	682.21	20	UGACAGAAGAGAGUGAGCUC	fve-miR156h	fve-MIR156h	Fragaria vesca	miR156h	U
miR535a	mir427	12	0	0	12	0	0	682.21	21	UGACAAUGAGAGAGAGCACAC	csi-miR535a, csi-miR535c-5p, csi-miR535e-5p, csi-miR535f-5p	csi-MIR535a, csi-MIR535c, csi-MIR535e, csi-MIR535f	Citrus sinensis, Citrus sinensis, Citrus sinensis, Citrus sinensis	miR535a, miR535c-5p, miR535e-5p, miR535f-5p	U
miR5020c	mir428	12	0	0	12	0	0	682.21	21	UGGCAUGGAAGAAGGUGAGAC	ath-miR5020c	ath-MIR5020c	Arabidopsis thaliana	miR5020c	U
miR9485	mir429	12	0	0	12	0	0	682.21	21	UUAUGACGUGUAGGAGUUGCA	bdi-miR9485	bdi-MIR9485	Brachypodium distachyon	miR9485	U
miR156n	mir430	12	0	0	12	0	0	682.21	21	UUGACAGAAGAGAGUGAGCAC	gma-miR156n, gma-miR156o	gma-MIR156n, gma-MIR156o	Glycine max, Glycine max	miR156n, miR156o	U
miR10196	mir431	12	0	0	12	0	0	682.21	22	UGAUUGUGGGAGAGCAUUUCAU	gma-miR10196	gma-MIR10196	Glycine max	miR10196	U
miR5814	mir432	12	0	0	12	0	0	682.21	24	AAUCAAGUUAGGAACCAUGCAAGU	osa-miR5814	osa-MIR5814	Oryza sativa	miR5814	A
miR9560a-5p	mir433	12	0	0	12	0	0	682.21	24	ACAGGUGGUGGAACAAAUAUGAGU	bra-miR9560a-5p, bra-miR9560b-5p, cas-miR9560	bra-MIR9560a, bra-MIR9560b, cas-MIR9560	Brassica rapa, Brassica rapa, Camelina sativa	miR9560a-5p, miR9560b-5p, miR9560	A
miR5805	mir434	12	0	0	12	0	0	682.21	24	ACGAGUGAUGGCGGCGUAUACCUG	osa-miR5805	osa-MIR5805	Oryza sativa	miR5805	A
miR6229-5p	mir435	12	0	0	12	0	0	682.21	24	AUUCUCACUUGGGCGACGGAAAGG	sbi-miR6229-5p	sbi-MIR6229	Sorghum bicolor	miR6229-5p	A
miR5291a	mir436	12	0	0	12	0	0	682.21	24	GUUUGAUGGAUGGAUUGGAUGGAU	mtr-miR5291a, mtr-miR5291b, mtr-miR5291c	mtr-MIR5291a, mtr-MIR5291b, mtr-MIR5291c	Medicago truncatula, Medicago truncatula, Medicago truncatula	miR5291a, miR5291b, miR5291c	G
miR8607	mir437	12	0	0	12	0	0	682.21	24	UUUGUAAUUCUAGAUCUCAGGCUC	atr-miR8607	atr-MIR8607	Amborella trichopoda	miR8607	U
miR846-3p	mir438	12	0	4	8	0	292.18	454.8	21	UUGAAUUGAAGUGCUUGAAUU	aly-miR846-3p, ath-miR846-3p	aly-MIR846, ath-MIR846	Arabidopsis lyrata, Arabidopsis thaliana	miR846-3p, miR846-3p	U
miR7545	mir439	12	0	6	6	0	438.28	341.1	19	UUGGGAAAGCUAGAGUGCU	lja-miR7545	lja-MIR7545	Lotus japonicus	miR7545	U
miR156aa	mir440	12	0	12	0	0	876.55	0	18	AUUGGAGUGAAGGGAGCU	gma-miR156aa, gma-miR156z	gma-MIR156aa, gma-MIR156z	Glycine max, Glycine max	miR156aa, miR156z	A
miR159b-3p	mir441	12	0	12	0	0	876.55	0	21	AUUGGAGUGAAGGGAGCUCCA	gma-miR159b-3p, gma-miR159f-3p, mtr-miR159b	gma-MIR159b, gma-MIR159f, mtr-MIR159b	Glycine max, Glycine max, Medicago truncatula	miR159b-3p, miR159f-3p, miR159b	A
miR159c	mir442	12	0	12	0	0	876.55	0	21	AUUGGAGUGAAGGGAGCUCCG	gma-miR159c	gma-MIR159c	Glycine max	miR159c	A
miR159a	mir443	12	0	12	0	0	876.55	0	21	AUUGGAGUGAAGGGAGCUCGA	lus-miR159a, ptc-miR159c	lus-MIR159a, ptc-MIR159c	Linum usitatissimum, Populus trichocarpa	miR159a, miR159c	A
miR159c	mir444	12	0	12	0	0	876.55	0	21	AUUGGAGUGAAGGGAGCUCUG	mes-miR159c, mes-miR159d	mes-MIR159c, mes-MIR159d	Manihot esculenta, Manihot esculenta	miR159c, miR159d	A
miR168a-3p	mir445	12	0	12	0	0	876.55	0	21	CCCGCCUUGUAUCAAGUGAAU	bra-miR168a-3p	bra-MIR168a	Brassica rapa	miR168a-3p	C
miR398f-5p	mir446	12	0	12	0	0	876.55	0	21	GGGUCGAACUGAGAACACAUG	ata-miR398f-5p	ata-MIR398f	Aegilops tauschii	miR398f-5p	G
miR5508	mir447	12	0	12	0	0	876.55	0	21	UAGAUGGCUGAUCUGGUGUGG	osa-miR5508	osa-MIR5508	Oryza sativa	miR5508	U
miR7770-3p	mir448	12	0	12	0	0	876.55	0	21	UCUAGACGGGCCUUCAAAGAG	bdi-miR7770-3p	bdi-MIR7770	Brachypodium distachyon	miR7770-3p	U
miR156ab	mir449	12	0	12	0	0	876.55	0	21	UUGACAGGAGAUAGAGAGCAC	pab-miR156ab	pab-MIR156ab	Picea abies	miR156ab	U
miR1861n	mir450	12	0	12	0	0	876.55	0	22	CGAUCUUGUGGCAGGAGCUGAG	osa-miR1861n	osa-MIR1861n	Oryza sativa	miR1861n	C
miR11103d-5p	mir451	12	0	12	0	0	876.55	0	23	UUUCUCUAGUGGACAUUUGUGGC	lja-miR11103d-5p	lja-MIR11103d	Lotus japonicus	miR11103d-5p	U
miR9743	mir452	12	0	12	0	0	876.55	0	24	AGAGAGUGCUUUGAAGAAAAUGCC	gma-miR9743	gma-MIR9743	Glycine max	miR9743	A
miR4404	mir453	12	0	12	0	0	876.55	0	24	AUUCGUGGAAGACUGGCGGAUCAA	gma-miR4404	gma-MIR4404	Glycine max	miR4404	A
miR7786-3p	mir454	12	0	12	0	0	876.55	0	24	UGCACAAACUGUGGAGUAGUCGGC	bdi-miR7786-3p	bdi-MIR7786	Brachypodium distachyon	miR7786-3p	U
miR408-5p	mir455	12	1	1	10	76.62	73.05	568.5	21	CAGGGAUGAGGCAGAGCAUGG	osa-miR408-5p	osa-MIR408	Oryza sativa	miR408-5p	C
miR5492	mir456	12	1	11	0	76.62	803.51	0	21	AGAAGGAGAAUAGAUAUGGUU	osa-miR5492	osa-MIR5492	Oryza sativa	miR5492	A
miR7717b-5p	mir457	12	1	11	0	76.62	803.51	0	24	UCUAAGACGACUGAGAAAUAACUA	bdi-miR7717b-5p	bdi-MIR7717b	Brachypodium distachyon	miR7717b-5p	U
miR11415	mir458	12	5	7	0	383.08	511.32	0	21	AAUUUGGUCUUCUCGGAAGGC	pab-miR11415	pab-MIR11415	Picea abies	miR11415	A
miR414	mir459	12	8	4	0	612.93	292.18	0	21	UCAUCCUCAUCAUCAUCGUCC	osa-miR414	osa-MIR414	Oryza sativa	miR414	U
miR535b	mir460	12	10	1	1	766.17	73.05	56.85	21	UGACAGAGAGAGAGAGCACGC	pab-miR535b	pab-MIR535b	Picea abies	miR535b	U
miR11076-5p	mir461	12	12	0	0	919.4	0	0	19	GAUGGCAGUGAAGGGAACA	lja-miR11076-5p	lja-MIR11076	Lotus japonicus	miR11076-5p	G
miR1023a-3p	mir462	12	12	0	0	919.4	0	0	21	AGAGAAUUGGAGAGAGUGCAU	ppt-miR1023a-3p	ppt-MIR1023a	Physcomitrella patens	miR1023a-3p	A
miR1855	mir463	12	12	0	0	919.4	0	0	21	AGCACUGGAGUAGCCAAGAGA	osa-miR1855	osa-MIR1855	Oryza sativa	miR1855	A
miR6479	mir464	12	12	0	0	919.4	0	0	21	AUCAAUGAGAAUACUACUGCA	ptc-miR6479	ptc-MIR6479	Populus trichocarpa	miR6479	A
miR6190	mir465	12	12	0	0	919.4	0	0	21	CGAGGAAAGGAAGAAGCCAUG	hvu-miR6190	hvu-MIR6190	Hordeum vulgare	miR6190	C
miR156q	mir466	12	12	0	0	919.4	0	0	21	UGACAGAAGAGAGUGAGCACU	gma-miR156q, gma-miR156s	gma-MIR156q, gma-MIR156s	Glycine max, Glycine max	miR156q, miR156s	U
miR482e-5p	mir467	12	12	0	0	919.4	0	0	21	UGUGGGUGGGGUGGAAAGAUU	sly-miR482e-5p	sly-MIR482e	Solanum lycopersicum	miR482e-5p	U
miR171e-5p	mir468	12	12	0	0	919.4	0	0	21	UGUUGGCUCGGCUCACUCAGA	osa-miR171e-5p, zma-miR171e-5p	osa-MIR171e, zma-MIR171e	Oryza sativa, Zea mays	miR171e-5p, miR171e-5p	U
miR857-3p	mir469	12	12	0	0	919.4	0	0	21	UUUUGUAUGUUGAAGGUGUAU	aly-miR857-3p, ath-miR857	aly-MIR857, ath-MIR857	Arabidopsis lyrata, Arabidopsis thaliana	miR857-3p, miR857	U
miR6428	mir470	12	12	0	0	919.4	0	0	22	UCUGGCAACUCAUUAGACUCAU	ptc-miR6428	ptc-MIR6428	Populus trichocarpa	miR6428	U
miR477b-3p	mir471	11	0	0	11	0	0	625.36	21	CGAAGUCUUUGGGGAGAGUGG	vvi-miR477b-3p	vvi-MIR477b	Vitis vinifera	miR477b-3p	C
miR5636	mir472	11	0	0	11	0	0	625.36	21	CGUAGUUGCAGAGCUUGACGG	ath-miR5636	ath-MIR5636	Arabidopsis thaliana	miR5636	C
miR1313	mir473	11	0	0	11	0	0	625.36	21	UACCACUGAAAUUAUUGUUCG	pta-miR1313	pta-MIR1313	Pinus taeda	miR1313	U
miR1313	mir474	11	0	0	11	0	0	625.36	21	UACCACUGAAAUUGUUGUUCG	pde-miR1313	pde-MIR1313	Pinus densata	miR1313	U
miR1097	mir475	11	0	0	11	0	0	625.36	21	UAGCCAUUGUUGUUGUUGGAA	smo-miR1097	smo-MIR1097	Selaginella moellendorffii	miR1097	U
miR535b	mir476	11	0	0	11	0	0	625.36	21	UGACGACGAGAGAGAGCACGC	ppe-miR535b	ppe-MIR535b	Prunus persica	miR535b	U
miR171b	mir477	11	0	0	11	0	0	625.36	21	UGAUUGAGCCGCGUCAAUAUC	vvi-miR171b	vvi-MIR171b	Vitis vinifera	miR171b	U
miR171d	mir478	11	0	0	11	0	0	625.36	21	UUGAGCCGCGUCAAUAUCCCC	pab-miR171d, pab-miR171e	pab-MIR171d, pab-MIR171e	Picea abies, Picea abies	miR171d, miR171e	U
miR171c	mir479	11	0	0	11	0	0	625.36	21	UUGAGCCGCGUCAAUAUCUCC	aof-miR171c, csi-miR171e-3p, csi-miR171g-3p, ctr-miR171, fve-miR171h, mdm-miR171a, mdm-miR171b, mdm-miR171p, mes-miR171a, ppe-miR171h	aof-MIR171c, csi-MIR171e, csi-MIR171g, ctr-MIR171, fve-MIR171h, mdm-MIR171a, mdm-MIR171b, mdm-MIR171p, mes-MIR171a, ppe-MIR171h	Asparagus officinalis, Citrus sinensis, Citrus sinensis, Citrus trifoliata, Fragaria vesca, Malus domestica, Malus domestica, Malus domestica, Manihot esculenta, Prunus persica	miR171c, miR171e-3p, miR171g-3p, miR171, miR171h, miR171a, miR171b, miR171p, miR171a, miR171h	U
miR11012a	mir480	11	0	0	11	0	0	625.36	22	CCGCUGCCUAUGCAAUGCACCC	mdm-miR11012a, mdm-miR11012b	mdm-MIR11012a, mdm-MIR11012b	Malus domestica, Malus domestica	miR11012a, miR11012b	C
miR1313a	mir481	11	0	0	11	0	0	625.36	22	UACCACUGAAAUUAUUGUUCGA	pab-miR1313a, pab-miR1313b, pab-miR1313c, pab-miR1313d	pab-MIR1313a, pab-MIR1313b, pab-MIR1313c, pab-MIR1313d	Picea abies, Picea abies, Picea abies, Picea abies	miR1313a, miR1313b, miR1313c, miR1313d	U
miR10535b	mir482	11	0	0	11	0	0	625.36	24	UUGGCAUGAGUUUGUGAAAGCCGG	sly-miR10535b	sly-MIR10535b	Solanum lycopersicum	miR10535b	U
miR5813	mir483	11	0	6	5	0	438.28	284.25	22	AAGCAGCGACUCUGGUCAUGGA	osa-miR5813	osa-MIR5813	Oryza sativa	miR5813	A
miR5086	mir484	11	0	11	0	0	803.51	0	21	ACAUUGGUGGAAGGCGUGGUA	tae-miR5086	tae-MIR5086	Triticum aestivum	miR5086	A
miR2619b-5p	mir485	11	0	11	0	0	803.51	0	21	AUAUGUUUUGAUUCUUUGGCA	mtr-miR2619b-5p	mtr-MIR2619b	Medicago truncatula	miR2619b-5p	A
miR477	mir486	11	0	11	0	0	803.51	0	21	AUUGGAGGACUUUGGGGGAGC	cpa-miR477	cpa-MIR477	Carica papaya	miR477	A
miR6287	mir487	11	0	11	0	0	803.51	0	21	CAAGAAGUGGAAGUUUUGGGC	ppe-miR6287	ppe-MIR6287	Prunus persica	miR6287	C
miR395a	mir488	11	0	11	0	0	803.51	0	21	CAGAAGUGUUUGGGUGGACUC	pab-miR395a, pab-miR395f, pab-miR395h, pab-miR395i	pab-MIR395a, pab-MIR395f, pab-MIR395h, pab-MIR395i	Picea abies, Picea abies, Picea abies, Picea abies	miR395a, miR395f, miR395h, miR395i	C
miR2084	mir489	11	0	11	0	0	803.51	0	21	CCUGCAUUGUUGGAUUGUGGA	ppt-miR2084	ppt-MIR2084	Physcomitrella patens	miR2084	C
miR2592bq-5p	mir490	11	0	11	0	0	803.51	0	21	CGACCAUGACUCAAGUAUUAA	mtr-miR2592bq-5p	mtr-MIR2592bq	Medicago truncatula	miR2592bq-5p	C
miR5037d	mir491	11	0	11	0	0	803.51	0	21	CGGGAGCCUAUGAAGGUUAAC	gma-miR5037d	gma-MIR5037d	Glycine max	miR5037d	C
miR11041	mir492	11	0	11	0	0	803.51	0	21	UAAGCAUUUAGAACAUUCAUA	seu-miR11041	seu-MIR11041	Salicornia europaea	miR11041	U
miR11326	mir493	11	0	11	0	0	803.51	0	21	UCGGGAGAUCUGUCGCGAUGC	ppt-miR11326	ppt-MIR11326	Physcomitrella patens	miR11326	U
miR528-3p	mir494	11	0	11	0	0	803.51	0	21	UUUCCUGUGCUCGCCCCUUCC	vca-miR528-3p	vca-MIR528	Vriesea carinata	miR528-3p	U
miR2111	mir495	11	0	11	0	0	803.51	0	22	UAAUCUGUAUCUUGAGGUUUGG	atr-miR2111	atr-MIR2111	Amborella trichopoda	miR2111	U
miR7693-5p	mir496	11	0	11	0	0	803.51	0	24	GUUUCCGCUCUUCAUCGAUGGCUG	osa-miR7693-5p	osa-MIR7693	Oryza sativa	miR7693-5p	G
miR7763-5p	mir497	11	2	0	9	153.23	0	511.65	21	AAUCUUGAUGUGCGGGGAUAG	bdi-miR7763-5p	bdi-MIR7763	Brachypodium distachyon	miR7763-5p	A
miR3630-5p	mir498	11	4	0	7	306.47	0	397.95	22	GCAAGUGAUGAUAGACCAGACA	han-miR3630-5p	han-MIR3630	Helianthus annuus	miR3630-5p	G
miR11476a	mir499	11	5	0	6	383.08	0	341.1	22	GAUUGCAGUAGGGUUGUUUAGC	pab-miR11476a, pab-miR11476b	pab-MIR11476a, pab-MIR11476b	Picea abies, Picea abies	miR11476a, miR11476b	G
miR5641	mir500	11	6	0	5	459.7	0	284.25	21	UGGAAGAAGAUGAUAGAAUUA	ath-miR5641	ath-MIR5641	Arabidopsis thaliana	miR5641	U
miR156i	mir501	11	7	0	4	536.32	0	227.4	20	UGACAGAAGAGAGAGAGCAG	ath-miR156i	ath-MIR156i	Arabidopsis thaliana	miR156i	U
miR482e-5p	mir502	11	11	0	0	842.78	0	0	20	GGUCAUGGGAGGAUUGGCGA	csi-miR482e-5p	csi-MIR482e	Citrus sinensis	miR482e-5p	G
miR9667-5p	mir503	11	11	0	0	842.78	0	0	21	AAAUAUGGCAAACAAUGAAUG	tae-miR9667-5p	tae-MIR9667	Triticum aestivum	miR9667-5p	A
miR7524	mir504	11	11	0	0	842.78	0	0	21	ACCAGUGAGUCAUUGGGCGGA	lja-miR7524	lja-MIR7524	Lotus japonicus	miR7524	A
miR7526a	mir505	11	11	0	0	842.78	0	0	21	AUCAAGGUAGCUGUAACUUCC	lja-miR7526a, lja-miR7526b, lja-miR7526c, lja-miR7526d, lja-miR7526e, lja-miR7526f, lja-miR7526g, lja-miR7526h	lja-MIR7526a, lja-MIR7526b, lja-MIR7526c, lja-MIR7526d, lja-MIR7526e, lja-MIR7526f, lja-MIR7526g, lja-MIR7526h	Lotus japonicus, Lotus japonicus, Lotus japonicus, Lotus japonicus, Lotus japonicus, Lotus japonicus, Lotus japonicus, Lotus japonicus	miR7526a, miR7526b, miR7526c, miR7526d, miR7526e, miR7526f, miR7526g, miR7526h	A
miR11440a	mir506	11	11	0	0	842.78	0	0	21	AUGUCGUGGAUGUAGGGGAGA	pab-miR11440a, pab-miR11440b	pab-MIR11440a, pab-MIR11440b	Picea abies, Picea abies	miR11440a, miR11440b	A
miR11494	mir507	11	11	0	0	842.78	0	0	21	UAUAAGAAUGCAUGAUCACCU	pab-miR11494	pab-MIR11494	Picea abies	miR11494	U
miR6248	mir508	11	11	0	0	842.78	0	0	21	UAUUUGAGGAUGGAGGUAGUA	osa-miR6248	osa-MIR6248	Oryza sativa	miR6248	U
miR1026a	mir509	11	11	0	0	842.78	0	0	21	UGAGAAAGACUUGAGAGGACA	ppt-miR1026a, ppt-miR1026b	ppt-MIR1026a, ppt-MIR1026b	Physcomitrella patens, Physcomitrella patens	miR1026a, miR1026b	U
miR5042-3p	mir510	11	11	0	0	842.78	0	0	21	UGGGGCUUGAUCCAAGAUAGG	gma-miR5042-3p	gma-MIR5042	Glycine max	miR5042-3p	U
miR11108s-5p	mir511	11	11	0	0	842.78	0	0	22	CAUUGAAGAUAAGUGAGUUGGA	lja-miR11108s-5p	lja-MIR11108s	Lotus japonicus	miR11108s-5p	C
miR5778	mir512	11	11	0	0	842.78	0	0	22	CGACGAACUCUUCGUCGGCAUC	gma-miR5778	gma-MIR5778	Glycine max	miR5778	C
miR11108x-5p	mir513	11	11	0	0	842.78	0	0	23	ACAUUGAAGAUAAGUGAGUUGGA	lja-miR11108x-5p	lja-MIR11108x	Lotus japonicus	miR11108x-5p	A
miR4380a	mir514	11	11	0	0	842.78	0	0	24	CGGAUUGUUGAUCCGUAUGUGCAU	gma-miR4380a	gma-MIR4380a	Glycine max	miR4380a	C
miR3444a-3p	mir515	10	0	0	10	0	0	568.5	21	AAUCUCAUCAAUCUCCCAAUA	aly-miR3444a-3p	aly-MIR3444a	Arabidopsis lyrata	miR3444a-3p	A
miR5181c-3p	mir516	10	0	0	10	0	0	568.5	21	ACUUCUUAUGGAUUGUAGGGA	bdi-miR5181c-3p	bdi-MIR5181c	Brachypodium distachyon	miR5181c-3p	A
miR2629a	mir517	10	0	0	10	0	0	568.5	21	AGUUUUCCUCGGUAGUUAACU	mtr-miR2629a, mtr-miR2629b, mtr-miR2629c, mtr-miR2629d, mtr-miR2629e, mtr-miR2629f, mtr-miR2629g	mtr-MIR2629a, mtr-MIR2629b, mtr-MIR2629c, mtr-MIR2629d, mtr-MIR2629e, mtr-MIR2629f, mtr-MIR2629g	Medicago truncatula, Medicago truncatula, Medicago truncatula, Medicago truncatula, Medicago truncatula, Medicago truncatula, Medicago truncatula	miR2629a, miR2629b, miR2629c, miR2629d, miR2629e, miR2629f, miR2629g	A
miR11436a	mir518	10	0	0	10	0	0	568.5	21	AUCCUUUUGAAAGCUUGGCCA	pab-miR11436a, pab-miR11436b, pab-miR11436c, pab-miR11436d	pab-MIR11436a, pab-MIR11436b, pab-MIR11436c, pab-MIR11436d	Picea abies, Picea abies, Picea abies, Picea abies	miR11436a, miR11436b, miR11436c, miR11436d	A
miR2592a-3p	mir519	10	0	0	10	0	0	568.5	21	GAAAAACAUGAAUGUCGAGCG	mtr-miR2592a-3p	mtr-MIR2592a	Medicago truncatula	miR2592a-3p	G
miR482d-5p	mir520	10	0	0	10	0	0	568.5	21	GGCUUGCGAGGAUAGGAAAAA	pab-miR482d-5p	pab-MIR482d	Picea abies	miR482d-5p	G
miR1172.2	mir521	10	0	0	10	0	0	568.5	21	UAGGAUCGGAGACGCAGUGAA	cre-miR1172.2	cre-MIR1172	Chlamydomonas reinhardtii	miR1172.2	U
miR5527	mir522	10	0	0	10	0	0	568.5	21	UCUCAGCCAGGGCAGUAACAG	osa-miR5527	osa-MIR5527	Oryza sativa	miR5527	U
miR159a	mir523	10	0	0	10	0	0	568.5	21	UUGGUUUGAAGGGAGCUCUAC	pab-miR159a	pab-MIR159a	Picea abies	miR159a	U
miR159c	mir524	10	0	0	10	0	0	568.5	21	UUUGGUUUGAAGGGGGCUCUG	bdi-miR159c	bdi-MIR159c	Brachypodium distachyon	miR159c	U
miR4351	mir525	10	0	0	10	0	0	568.5	22	AUUGGGAUUCAGUUGGAGUUGG	gma-miR4351	gma-MIR4351	Glycine max	miR4351	A
miR12141	mir526	10	0	0	10	0	0	568.5	22	CACCUUAACUCGUACCUGUUAG	aof-miR12141	aof-MIR12141	Asparagus officinalis	miR12141	C
miR5160	mir527	10	0	0	10	0	0	568.5	22	CGAGAUCGAUGGUAUAUUUCUG	osa-miR5160	osa-MIR5160	Oryza sativa	miR5160	C
miR11097b-3p	mir528	10	0	0	10	0	0	568.5	22	CGGUGCAUAGAAAUUAAUCUCU	lja-miR11097b-3p	lja-MIR11097b	Lotus japonicus	miR11097b-3p	C
miR5223	mir529	10	0	0	10	0	0	568.5	22	CGUGGAAUUUACUUGAAGAUGC	mtr-miR5223	mtr-MIR5223	Medicago truncatula	miR5223	C
miR1520e	mir530	10	0	0	10	0	0	568.5	24	CAAUAAGAACGUGACAUAUGACAG	gma-miR1520e	gma-MIR1520e	Glycine max	miR1520e	C
miR8006-5p	mir531	10	0	0	10	0	0	568.5	24	UAGUUUUUGGACGACAGGGGCACC	stu-miR8006-5p	stu-MIR8006	Solanum tuberosum	miR8006-5p	U
miR8608	mir532	10	0	0	10	0	0	568.5	24	UUUUCUACAGAUCAGAUUGACUUG	atr-miR8608	atr-MIR8608	Amborella trichopoda	miR8608	U
miR10426	mir533	10	0	1	9	0	73.05	511.65	24	UAGAAAAGAAUCAAUGUAGAAAGU	gma-miR10426	gma-MIR10426	Glycine max	miR10426	U
miR2096-3p	mir534	10	0	2	8	0	146.09	454.8	21	CCUGAGGGGAAAUCGGCGGGA	osa-miR2096-3p	osa-MIR2096	Oryza sativa	miR2096-3p	C
miR8008b	mir535	10	0	5	5	0	365.23	284.25	24	AAACCCAGAAAAGCGACGGACAGU	stu-miR8008b	stu-MIR8008b	Solanum tuberosum	miR8008b	A
miR1038-5p	mir536	10	0	10	0	0	730.46	0	20	UAGGUGCGUUUCCACCAAAG	ppt-miR1038-5p	ppt-MIR1038	Physcomitrella patens	miR1038-5p	U
miR529-5p	mir537	10	0	10	0	0	730.46	0	21	AGAAGAGAGAGAGUACAGCCU	bdi-miR529-5p, zma-miR529-5p	bdi-MIR529, zma-MIR529	Brachypodium distachyon, Zea mays	miR529-5p, miR529-5p	A
miR394b-3p	mir538	10	0	10	0	0	730.46	0	21	AGGUGGGCAUACUGCCAAUAG	ath-miR394b-3p	ath-MIR394b	Arabidopsis thaliana	miR394b-3p	A
miR2111-3p	mir539	10	0	10	0	0	730.46	0	21	GACCUCAGGAUGCGGAUUACC	bra-miR2111-3p	bra-MIR2111	Brassica rapa	miR2111-3p	G
miR11493b	mir540	10	0	10	0	0	730.46	0	21	UAGUGUUGAGAAGAUUGAGGA	pab-miR11493b, pab-miR11493c	pab-MIR11493b, pab-MIR11493c	Picea abies, Picea abies	miR11493b, miR11493c	U
miR12143	mir541	10	0	10	0	0	730.46	0	21	UCGGGUGCAGUUGGAUCUGCG	aof-miR12143	aof-MIR12143	Asparagus officinalis	miR12143	U
miR2612	mir542	10	0	10	0	0	730.46	0	21	UGAUAGUGUCAACUAGUACAG	mtr-miR2612	mtr-MIR2612	Medicago truncatula	miR2612	U
miR11538	mir543	10	0	10	0	0	730.46	0	21	UGCAGACUGUGUGUGGACAAG	pab-miR11538	pab-MIR11538	Picea abies	miR11538	U
miR426	mir544	10	0	10	0	0	730.46	0	21	UUUUGGAAGUUUGUCCUUACG	osa-miR426	osa-MIR426	Oryza sativa	miR426	U
miR482b-5p	mir545	10	0	10	0	0	730.46	0	22	UAUGGGGGGAUUGGGAAGGAAU	gma-miR482b-5p, gma-miR482d-5p	gma-MIR482b, gma-MIR482d	Glycine max, Glycine max	miR482b-5p, miR482d-5p	U
miR534b	mir546	10	0	10	0	0	730.46	0	22	UAUGUCCAUUACAGUUGCAUAC	ppt-miR534b	ppt-MIR534b	Physcomitrella patens	miR534b	U
miR5216a	mir547	10	0	10	0	0	730.46	0	22	UUAGGAGUGAAAAACGGUGGAA	mtr-miR5216a, mtr-miR5216b	mtr-MIR5216a, mtr-MIR5216b	Medicago truncatula, Medicago truncatula	miR5216a, miR5216b	U
miR6166	mir548	10	0	10	0	0	730.46	0	23	AUUGGAUAACGGGAUUACAUGGU	hbr-miR6166	hbr-MIR6166	Hevea brasiliensis	miR6166	A
miR167c-3p	mir549	10	0	10	0	0	730.46	0	23	GAUCAUGCUGUGGCAGCCUCACU	zma-miR167c-3p	zma-MIR167c	Zea mays	miR167c-3p	G
miR12111-5p	mir550	10	0	10	0	0	730.46	0	24	GAAAAACUUAGGUGGGAUAGUGUG	csi-miR12111-5p	csi-MIR12111	Citrus sinensis	miR12111-5p	G
miR4408	mir551	10	0	10	0	0	730.46	0	24	UAACAACAUUGGAUGAGGGUUGGA	gma-miR4408	gma-MIR4408	Glycine max	miR4408	U
miR8015-5p	mir552	10	0	10	0	0	730.46	0	24	UAUUGGAUAUUGAAAAUGAAACUU	stu-miR8015-5p	stu-MIR8015	Solanum tuberosum	miR8015-5p	U
miR7509	mir553	10	0	10	0	0	730.46	0	24	UCAAAAGCACUUUUUGACAGCAAU	ghr-miR7509	ghr-MIR7509	Gossypium hirsutum	miR7509	U
miR7510b	mir554	10	1	4	5	76.62	292.18	284.25	23	AAGAACAUGAUCUUUAGCGGCGU	ghr-miR7510b	ghr-MIR7510b	Gossypium hirsutum	miR7510b	A
miR5810	mir555	10	1	9	0	76.62	657.41	0	24	ACGGAACCCUAAUGGCGAUGGCAU	osa-miR5810	osa-MIR5810	Oryza sativa	miR5810	A
miR11423i	mir556	10	8	0	2	612.93	0	113.7	21	CGGCCGGUGGCGUUUCGGGGC	pab-miR11423i	pab-MIR11423i	Picea abies	miR11423i	C
miR6161b	mir557	10	8	2	0	612.94	146.1	0	24	GCUGGACCGGUAUACUUUGCUGAC	nta-miR6161b	nta-MIR6161b	Nicotiana tabacum	miR6161b	G
miR8783	mir558	10	9	0	1	689.55	0	56.85	21	UUUGUACGUGGCGGGAGAUAU	gra-miR8783	gra-MIR8783	Gossypium raimondii	miR8783	U
miR9779	mir559	10	10	0	0	766.17	0	0	20	CUUAUGCAACGUCUGAGGAU	tae-miR9779	tae-MIR9779	Triticum aestivum	miR9779	C
miR5776	mir560	10	10	0	0	766.17	0	0	21	AACUUGGGCUGAGCUUAGGUG	gma-miR5776	gma-MIR5776	Glycine max	miR5776	A
miR5568c-3p	mir561	10	10	0	0	766.17	0	0	21	ACUUACAGUUUGGAACGGAGG	sbi-miR5568c-3p	sbi-MIR5568c	Sorghum bicolor	miR5568c-3p	A
miR2676c	mir562	10	10	0	0	766.17	0	0	21	CAUUGUUUGGAUAAUAAUUUG	mtr-miR2676c, mtr-miR2676d, mtr-miR2676e, mtr-miR2676f	mtr-MIR2676c, mtr-MIR2676d, mtr-MIR2676e, mtr-MIR2676f	Medicago truncatula, Medicago truncatula, Medicago truncatula, Medicago truncatula	miR2676c, miR2676d, miR2676e, miR2676f	C
miR9728	mir563	10	10	0	0	766.17	0	0	21	CGCAGAACUGAAACAAGUUGA	gma-miR9728	gma-MIR9728	Glycine max	miR9728	C
miR2613	mir564	10	10	0	0	766.17	0	0	21	CGGUCGCCGGUGGUCAAUGGU	mtr-miR2613	mtr-MIR2613	Medicago truncatula	miR2613	C
miR7492i	mir565	10	10	0	0	766.17	0	0	21	CGUGAUCUUUAGCGGCGUUUG	gra-miR7492i, gra-miR7492j	gra-MIR7492i, gra-MIR7492j	Gossypium raimondii, Gossypium raimondii	miR7492i, miR7492j	C
miR408-5p	mir566	10	10	0	0	766.17	0	0	21	GGGAGCCAGGGAAGAGGCAGU	bra-miR408-5p	bra-MIR408	Brassica rapa	miR408-5p	G
miR1107	mir567	10	10	0	0	766.17	0	0	21	GGUGCUGGUUCCAAUUCAGGU	smo-miR1107	smo-MIR1107	Selaginella moellendorffii	miR1107	G
miR9736	mir568	10	10	0	0	766.17	0	0	21	UGAAAGACAAACAAAGGUGGG	gma-miR9736	gma-MIR9736	Glycine max	miR9736	U
miR171g	mir569	10	10	0	0	766.17	0	0	21	UGAUUGAGCCGCGUCAAUAUC	lus-miR171g	lus-MIR171g	Linum usitatissimum	miR171g	U
miR408	mir570	10	10	0	0	766.17	0	0	21	UGCUCUGCCUCAUCCUUGUCU	aqc-miR408	aqc-MIR408	Aquilegia caerulea	miR408	U
miR1060	mir571	10	10	0	0	766.17	0	0	21	UUUGUCAUAGGAUUACACACG	ppt-miR1060	ppt-MIR1060	Physcomitrella patens	miR1060	U
miR8144	mir572	10	10	0	0	766.17	0	0	24	AACAGUAGAACGAGUUAGAAAGGA	cpa-miR8144	cpa-MIR8144	Carica papaya	miR8144	A
miR8146	mir573	10	10	0	0	766.17	0	0	24	AGGAAGACGGUGAGUAGAAGCCAA	cpa-miR8146	cpa-MIR8146	Carica papaya	miR8146	A
miR1531-5p	mir574	10	10	0	0	766.17	0	0	24	AUAUGGACGAAGAGAUAGGUAAAU	gma-miR1531-5p	gma-MIR1531	Glycine max	miR1531-5p	A
miR812v	mir575	10	10	0	0	766.17	0	0	24	AUGGCUGCACUUAAAAUGGGACGG	osa-miR812v	osa-MIR812v	Oryza sativa	miR812v	A
miR4386	mir576	10	10	0	0	766.17	0	0	24	UCGAAGGUUCUGGAGAGGACUGCA	gma-miR4386	gma-MIR4386	Glycine max	miR4386	U
miR8674a	mir577	10	10	0	0	766.17	0	0	24	UUAGAAAGGGACCAUGGAUGAUGU	gra-miR8674a	gra-MIR8674a	Gossypium raimondii	miR8674a	U
miR395b-3p	mir578	9	0	0	9	0	0	511.65	18	AAGUGUUUGGGGGAACUC	ata-miR395b-3p	ata-MIR395b	Aegilops tauschii	miR395b-3p	A
miR395e-3p	mir579	9	0	0	9	0	0	511.65	20	UGAAGUGUUUGGGGGAACUC	ata-miR395e-3p, bdi-miR395b, bdi-miR395c-3p, bdi-miR395h-3p, bdi-miR395j-3p, bdi-miR395k-3p, bdi-miR395l-3p, bdi-miR395m, bdi-miR395n-3p, tae-miR395b	ata-MIR395e, bdi-MIR395b, bdi-MIR395c, bdi-MIR395h, bdi-MIR395j, bdi-MIR395k, bdi-MIR395l, bdi-MIR395m, bdi-MIR395n, tae-MIR395b	Aegilops tauschii, Brachypodium distachyon, Brachypodium distachyon, Brachypodium distachyon, Brachypodium distachyon, Brachypodium distachyon, Brachypodium distachyon, Brachypodium distachyon, Brachypodium distachyon, Triticum aestivum	miR395e-3p, miR395b, miR395c-3p, miR395h-3p, miR395j-3p, miR395k-3p, miR395l-3p, miR395m, miR395n-3p, miR395b	U
miR156e	mir580	9	0	0	9	0	0	511.65	20	UGACAGAGGAGAGUGAGCAC	vvi-miR156e	vvi-MIR156e	Vitis vinifera	miR156e	U
miR6441	mir581	9	0	0	9	0	0	511.65	21	AAGUUGACGGAAGGACUACAU	ptc-miR6441	ptc-MIR6441	Populus trichocarpa	miR6441	A
miR395f	mir582	9	0	0	9	0	0	511.65	21	AUGAAGUGUUUGGGGGAACUC	sbi-miR395f	sbi-MIR395f	Sorghum bicolor	miR395f	A
miR395a	mir583	9	0	0	9	0	0	511.65	21	CUGAAGUGUUUGGGGGAACUC	rco-miR395a, rco-miR395e	rco-MIR395a, rco-MIR395e	Ricinus communis, Ricinus communis	miR395a, miR395e	C
miR482b-5p	mir584	9	0	0	9	0	0	511.65	21	GGAAUGGGAGGAUUGGGAAAA	ppe-miR482b-5p	ppe-MIR482b	Prunus persica	miR482b-5p	G
miR395i	mir585	9	0	0	9	0	0	511.65	21	GUGAAGUGUUUGGGGGAACUC	osa-miR395i, sbi-miR395d, zma-miR395b-3p	osa-MIR395i, sbi-MIR395d, zma-MIR395b	Oryza sativa, Sorghum bicolor, Zea mays	miR395i, miR395d, miR395b-3p	G
miR168c-5p	mir586	9	0	0	9	0	0	511.65	21	UCGCUUGGUGCAGGUCGGGAC	bra-miR168c-5p	bra-MIR168c	Brassica rapa	miR168c-5p	U
miR535	mir587	9	0	0	9	0	0	511.65	21	UGACAACGAGAGAGAGCACGC	aof-miR535, atr-miR535, cpa-miR535, eun-miR535b-5p, mdm-miR535a, osa-miR535-5p, pab-miR535a, pab-miR535d, pab-miR535e, ppe-miR535a, ppt-miR535a, ppt-miR535b, ppt-miR535c, ppt-miR535d, rco-miR535	aof-MIR535, atr-MIR535, cpa-MIR535, eun-MIR535b, mdm-MIR535a, osa-MIR535, pab-MIR535a, pab-MIR535d, pab-MIR535e, ppe-MIR535a, ppt-MIR535a, ppt-MIR535b, ppt-MIR535c, ppt-MIR535d, rco-MIR535	Asparagus officinalis, Amborella trichopoda, Carica papaya, Eugenia uniflora, Malus domestica, Oryza sativa, Picea abies, Picea abies, Picea abies, Prunus persica, Physcomitrella patens, Physcomitrella patens, Physcomitrella patens, Physcomitrella patens, Ricinus communis	miR535, miR535, miR535, miR535b-5p, miR535a, miR535-5p, miR535a, miR535d, miR535e, miR535a, miR535a, miR535b, miR535c, miR535d, miR535	U
miR535b	mir588	9	0	0	9	0	0	511.65	21	UGACAAGGAGAGAGAGCACGC	mdm-miR535b, mdm-miR535c	mdm-MIR535b, mdm-MIR535c	Malus domestica, Malus domestica	miR535b, miR535c	U
miR5767	mir589	9	0	0	9	0	0	511.65	21	UGGAGGACCUUUGAAGGUGCA	gma-miR5767	gma-MIR5767	Glycine max	miR5767	U
miR915	mir590	9	0	0	9	0	0	511.65	21	UGGCAAUAAGGCAAUCGUUGC	cre-miR915	cre-MIR915	Chlamydomonas reinhardtii	miR915	U
miR395b	mir591	9	0	0	9	0	0	511.65	21	UUGAAGUGUUUGGGGGAACUC	cme-miR395b, cme-miR395c	cme-MIR395b, cme-MIR395c	Cucumis melo, Cucumis melo	miR395b, miR395c	U
miR863-3p	mir592	9	0	0	9	0	0	511.65	21	UUGAGAGCAACAAGACAUAAU	ath-miR863-3p	ath-MIR863	Arabidopsis thaliana	miR863-3p	U
miR5720	mir593	9	0	0	9	0	0	511.65	21	UUGUGAUUUGGUUGGAAUAUC	bra-miR5720	bra-MIR5720	Brassica rapa	miR5720	U
miR482a-5p	mir594	9	0	0	9	0	0	511.65	22	AGAAUUUGUGGGAAUGGGCUGA	gma-miR482a-5p	gma-MIR482a	Glycine max	miR482a-5p	A
miR535	mir595	9	0	0	9	0	0	511.65	22	UGACAACGAGAGAGAGCACGCG	aqc-miR535	aqc-MIR535	Aquilegia caerulea	miR535	U
miR7749-5p	mir596	9	0	0	9	0	0	511.65	24	AUCGUCGAGGGCGGAGAUUGCGGC	bdi-miR7749-5p	bdi-MIR7749	Brachypodium distachyon	miR7749-5p	A
miR9486a	mir597	9	0	0	9	0	0	511.65	24	AUGCUUUCAAGGGAUUAGAGGUUC	bdi-miR9486a	bdi-MIR9486a	Brachypodium distachyon	miR9486a	A
miR7707-5p	mir598	9	0	0	9	0	0	511.65	24	GUUCAGCCAUACAUCGAUCGAAGC	bdi-miR7707-5p	bdi-MIR7707	Brachypodium distachyon	miR7707-5p	G
miR8761	mir599	9	0	0	9	0	0	511.65	24	UGUUGACGUUGCAUACAUGUGGAU	gra-miR8761	gra-MIR8761	Gossypium raimondii	miR8761	U
miR5826	mir600	9	0	3	6	0	219.14	341.1	24	UAGCCCAAAGUGAGAAGAGUGGGU	osa-miR5826	osa-MIR5826	Oryza sativa	miR5826	U
miR7738-5p	mir601	9	0	4	5	0	292.18	284.25	21	AGAGUCGUUUGUCAAGCUCGG	bdi-miR7738-5p	bdi-MIR7738	Brachypodium distachyon	miR7738-5p	A
miR393b	mir602	9	0	4	5	0	292.18	284.25	22	UCCAAAGGGAUUGCAUUGAUUC	pab-miR393b	pab-MIR393b	Picea abies	miR393b	U
miR165b-5p	mir603	9	0	9	0	0	657.41	0	20	GAAUGUUGUUUGGAUCGAGG	aly-miR165b-5p, cas-miR165b	aly-MIR165b, cas-MIR165b	Arabidopsis lyrata, Camelina sativa	miR165b-5p, miR165b	G
miR2275d	mir604	9	0	9	0	0	657.41	0	21	AGAAUUAGAGGAUUGCAAACC	aof-miR2275d	aof-MIR2275d	Asparagus officinalis	miR2275d	A
miR2611	mir605	9	0	9	0	0	657.41	0	21	UAUUUGUCAGUGUUUGAUGAA	mtr-miR2611	mtr-MIR2611	Medicago truncatula	miR2611	U
miR5201-5p	mir606	9	0	9	0	0	657.41	0	21	UGAUCAUUUGCCCCGUCUUGU	bdi-miR5201-5p	bdi-MIR5201	Brachypodium distachyon	miR5201-5p	U
miR9725	mir607	9	0	9	0	0	657.41	0	21	UUAAUUUUUUUGGAUCAGCAU	gma-miR9725	gma-MIR9725	Glycine max	miR9725	U
miR11578	mir608	9	0	9	0	0	657.41	0	21	UUUAGGUUGCUUCUGUCCACU	pab-miR11578	pab-MIR11578	Picea abies	miR11578	U
miR9666a-3p	mir609	9	0	9	0	0	657.41	0	22	CGGUAGGGCUGUAUGAUGGCGA	tae-miR9666a-3p	tae-MIR9666a	Triticum aestivum	miR9666a-3p	C
miR482a-5p	mir610	9	0	9	0	0	657.41	0	22	GGGUGAGAGGUUGCCGGAAAGA	ppe-miR482a-5p	ppe-MIR482a	Prunus persica	miR482a-5p	G
miR6151f	mir611	9	0	9	0	0	657.41	0	22	UGAGUGUGAGGCAUUGGAUUGA	nta-miR6151f	nta-MIR6151f	Nicotiana tabacum	miR6151f	U
miR5648-5p	mir612	9	0	9	0	0	657.41	0	22	UUUGGAAAUAUUUGGCUUGACU	ath-miR5648-5p	ath-MIR5648	Arabidopsis thaliana	miR5648-5p	U
miR7730-3p	mir613	9	0	9	0	0	657.41	0	24	AACUUUCUCCCGCAGCUGUUCUGU	bdi-miR7730-3p	bdi-MIR7730	Brachypodium distachyon	miR7730-3p	A
miR8659a	mir614	9	0	9	0	0	657.41	0	24	AAUUUUUUAAGGUUGUUUGUGGAA	gra-miR8659a	gra-MIR8659a	Gossypium raimondii	miR8659a	A
miR8026	mir615	9	0	9	0	0	657.41	0	24	AUGUAGAGAAUAUGUGGUAACCCU	stu-miR8026	stu-MIR8026	Solanum tuberosum	miR8026	A
miR8562c	mir616	9	0	9	0	0	657.41	0	24	UCAGAAUGAUCUGAAAUUUGGAGC	atr-miR8562c	atr-MIR8562c	Amborella trichopoda	miR8562c	U
miR8714	mir617	9	1	0	8	76.62	0	454.8	21	AUGGACGAAAUGAAAGUAGAG	gra-miR8714	gra-MIR8714	Gossypium raimondii	miR8714	A
miR6135k	mir618	9	1	8	0	76.62	584.37	0	20	CGUGUCGAUACUGUAUUGGU	pgi-miR6135k	pgi-MIR6135k	Panax ginseng	miR6135k	C
miR6181	mir619	9	1	8	0	76.62	584.37	0	23	UGCUCUUCAUGGACUGCGGCGCC	hvu-miR6181	hvu-MIR6181	Hordeum vulgare	miR6181	U
miR5294a	mir620	9	4	5	0	306.47	365.23	0	24	GCUAAACGGAAUGAGGGUAGUCAU	mtr-miR5294a, mtr-miR5294b	mtr-MIR5294a, mtr-MIR5294b	Medicago truncatula, Medicago truncatula	miR5294a, miR5294b	G
miR1163.1	mir621	9	9	0	0	689.55	0	0	21	AAGAGCGCCAUGGCACGCAGC	cre-miR1163.1	cre-MIR1163	Chlamydomonas reinhardtii	miR1163.1	A
miR1023c-3p	mir622	9	9	0	0	689.55	0	0	21	AGGGAAUCGGAAAGAGUGUAC	ppt-miR1023c-3p	ppt-MIR1023c	Physcomitrella patens	miR1023c-3p	A
miR482b-5p	mir623	9	9	0	0	689.55	0	0	21	GGCAUGAGGUGUUUGGCAAGA	ptc-miR482b-5p	ptc-MIR482b	Populus trichocarpa	miR482b-5p	G
miR1429-3p	mir624	9	9	0	0	689.55	0	0	21	GUUGCACGGGUUUGUAUGUUG	osa-miR1429-3p	osa-MIR1429	Oryza sativa	miR1429-3p	G
miR841b-5p	mir625	9	9	0	0	689.55	0	0	21	UACGAGCCACUGGAAACUGAA	ath-miR841b-5p	ath-MIR841b	Arabidopsis thaliana	miR841b-5p	U
miR7800	mir626	9	9	0	0	689.55	0	0	21	UAUUUUUGUGUCGUUAUGGUC	rgl-miR7800	rgl-MIR7800	Rehmannia glutinosa	miR7800	U
miR5640	mir627	9	9	0	0	689.55	0	0	21	UGAGAGAAGGAAUUAGAUUCA	ath-miR5640	ath-MIR5640	Arabidopsis thaliana	miR5640	U
miR5175-5p	mir628	9	9	0	0	689.55	0	0	21	UUCCAAAUUACUCGUCGUGGU	tae-miR5175-5p	tae-MIR5175	Triticum aestivum	miR5175-5p	U
miR11452	mir629	9	9	0	0	689.55	0	0	22	UGGGAGCGAUCGAUGAGGUGUU	pab-miR11452	pab-MIR11452	Picea abies	miR11452	U
miR11513	mir630	9	9	0	0	689.55	0	0	22	UUAAAUGCUUUGCAUGUCGGGG	pab-miR11513	pab-MIR11513	Picea abies	miR11513	U
miR9753	mir631	9	9	0	0	689.55	0	0	24	ACAAUUUGGGACUUAGGGCUACAA	gma-miR9753	gma-MIR9753	Glycine max	miR9753	A
miR8716	mir632	9	9	0	0	689.55	0	0	24	AUGUGUCAAAAUGUGAGGCUGUCA	gra-miR8716	gra-MIR8716	Gossypium raimondii	miR8716	A
miR8717	mir633	9	9	0	0	689.55	0	0	24	AUUGGUUGUUCUGAUUCGAGGCUA	gra-miR8717	gra-MIR8717	Gossypium raimondii	miR8717	A
miR8781b	mir634	9	9	0	0	689.55	0	0	24	UUUGAUUAGGAAGUUUGAGGAUCA	gra-miR8781b	gra-MIR8781b	Gossypium raimondii	miR8781b	U
miR156g	mir635	8	0	0	8	0	0	454.8	19	GACAGAAGAGAGUGAGCAC	cas-miR156g	cas-MIR156g	Camelina sativa	miR156g	G
miR172a	mir636	8	0	0	8	0	0	454.8	20	AGAAUCUUGAUGAUGCUGCA	mdm-miR172a, mdm-miR172c, mtr-miR172d-3p	mdm-MIR172a, mdm-MIR172c, mtr-MIR172d	Malus domestica, Malus domestica, Medicago truncatula	miR172a, miR172c, miR172d-3p	A
miR156g-5p	mir637	8	0	0	8	0	0	454.8	20	CGACAGAAGAGAGUGAGCAC	aly-miR156g-5p, ath-miR156g	aly-MIR156g, ath-MIR156g	Arabidopsis lyrata, Arabidopsis thaliana	miR156g-5p, miR156g	C
miR482c-5p	mir638	8	0	0	8	0	0	454.8	20	GGAAUGGGCUGUUUGGGAUG	ppe-miR482c-5p	ppe-MIR482c	Prunus persica	miR482c-5p	G
miR6462e	mir639	8	0	0	8	0	0	454.8	20	UCUUAUGCGUUUUUGUCUCU	ptc-miR6462e, ptc-miR6462f	ptc-MIR6462e, ptc-MIR6462f	Populus trichocarpa, Populus trichocarpa	miR6462e, miR6462f	U
miR156a-5p	mir640	8	0	0	8	0	0	454.8	20	UGACAGAAGAGAGUGAGCAC	aly-miR156a-5p, aly-miR156c-5p, aly-miR156e-5p, aly-miR156f-5p, ata-miR156b-5p, ata-miR156e-5p, ath-miR156a-5p, ath-miR156c-5p, ath-miR156e, ath-miR156f-5p, atr-miR156d, bdi-miR156b-5p, bdi-miR156e-5p, bdi-miR156i-5p, bna-miR156d, bra-miR156a-5p, bra-miR156b-5p, bra-miR156c-5p, bra-miR156d-5p, bra-miR156f-5p, bra-miR156g-5p, cas-miR156c-5p, cas-miR156e-5p, cme-miR156i, cpa-miR156a, cpa-miR156c, c…	aly-MIR156a, aly-MIR156c, aly-MIR156e, aly-MIR156f, ata-MIR156b, ata-MIR156e, ath-MIR156a, ath-MIR156c, ath-MIR156e, ath-MIR156f, atr-MIR156d, bdi-MIR156b, bdi-MIR156e, bdi-MIR156i, bna-MIR156d, bra-MIR156a, bra-MIR156b, bra-MIR156c, bra-MIR156d, bra-MIR156f, bra-MIR156g, cas-MIR156c, cas-MIR156e, cme-MIR156i, cpa-MIR156a, cpa-MIR156c, csi-MIR156c, fve-MIR156d, ghr-MIR156a, ghr-MIR156b, gma-MIR15…	Arabidopsis lyrata, Arabidopsis lyrata, Arabidopsis lyrata, Arabidopsis lyrata, Aegilops tauschii, Aegilops tauschii, Arabidopsis thaliana, Arabidopsis thaliana, Arabidopsis thaliana, Arabidopsis thaliana, Amborella trichopoda, Brachypodium distachyon, Brachypodium distachyon, Brachypodium distachyon, Brassica napus, Brassica rapa, Brassica rapa, Brassica rapa, Brassica rapa, Brassica rapa, Brass…	miR156a-5p, miR156c-5p, miR156e-5p, miR156f-5p, miR156b-5p, miR156e-5p, miR156a-5p, miR156c-5p, miR156e, miR156f-5p, miR156d, miR156b-5p, miR156e-5p, miR156i-5p, miR156d, miR156a-5p, miR156b-5p, miR156c-5p, miR156d-5p, miR156f-5p, miR156g-5p, miR156c-5p, miR156e-5p, miR156i, miR156a, miR156c, miR156c-5p, miR156d, miR156a, miR156b, miR156v, miR156w, miR156x, miR156y, miR156a, miR156a, miR156b, miR…	U
miR156b	mir641	8	0	0	8	0	0	454.8	20	UGACAGAAGAGAGUGGGCAC	pab-miR156b, pab-miR156c, pab-miR156e, pab-miR156f, pab-miR156g, pab-miR156h, pab-miR156j, pab-miR156k	pab-MIR156b, pab-MIR156c, pab-MIR156e, pab-MIR156f, pab-MIR156g, pab-MIR156h, pab-MIR156j, pab-MIR156k	Picea abies, Picea abies, Picea abies, Picea abies, Picea abies, Picea abies, Picea abies, Picea abies	miR156b, miR156c, miR156e, miR156f, miR156g, miR156h, miR156j, miR156k	U
miR156e-5p	mir642	8	0	0	8	0	0	454.8	20	UGAUAGAAGAGAGUGAGCAC	sly-miR156e-5p	sly-MIR156e	Solanum lycopersicum	miR156e-5p	U
miR156c	mir643	8	0	0	8	0	0	454.8	20	UGUCAGAAGAGAGUGAGCAC	ghr-miR156c	ghr-MIR156c	Gossypium hirsutum	miR156c	U
miR5028	mir644	8	0	0	8	0	0	454.8	21	AAUUGGGUUUAUGCUAGAGUU	ath-miR5028	ath-MIR5028	Arabidopsis thaliana	miR5028	A
miR5998a	mir645	8	0	0	8	0	0	454.8	21	ACAGUUUGUGUUUUGUUUUGU	ath-miR5998a, ath-miR5998b	ath-MIR5998a, ath-MIR5998b	Arabidopsis thaliana, Arabidopsis thaliana	miR5998a, miR5998b	A
miR172m	mir646	8	0	0	8	0	0	454.8	21	AGAAUCUUGAUGAUGCUGCAG	mdm-miR172m, mdm-miR172n, nta-miR172a	mdm-MIR172m, mdm-MIR172n, nta-MIR172a	Malus domestica, Malus domestica, Nicotiana tabacum	miR172m, miR172n, miR172a	A
miR11297	mir647	8	0	0	8	0	0	454.8	21	CAGACAAGAUCGAUCUCGCCU	fve-miR11297	fve-MIR11297	Fragaria vesca	miR11297	C
miR399a	mir648	8	0	0	8	0	0	454.8	21	CGCCAAAGGAGAGUUGCUCAG	pab-miR399a	pab-MIR399a	Picea abies	miR399a	C
miR395	mir649	8	0	0	8	0	0	454.8	21	CUGAAGUGUUUGGAGGAACUU	pab-miR395	pab-MIR395	Picea abies	miR395	C
miR172c	mir650	8	0	0	8	0	0	454.8	21	GGAAUCUUGAUGAUGCUGCAG	gma-miR172c, mdm-miR172l	gma-MIR172c, mdm-MIR172l	Glycine max, Malus domestica	miR172c, miR172l	G
miR166d-3p	mir651	8	0	0	8	0	0	454.8	21	UCGGACCAGGCUUCAUUCCCC	osa-miR166d-3p	osa-MIR166d	Oryza sativa	miR166d-3p	U
miR156a	mir652	8	0	0	8	0	0	454.8	21	UGACAGAAGAGAGUGAGCACA	bna-miR156a, hvu-miR156a, hvu-miR156b, rco-miR156a, rco-miR156c, tae-miR156	bna-MIR156a, hvu-MIR156a, hvu-MIR156b, rco-MIR156a, rco-MIR156c, tae-MIR156	Brassica napus, Hordeum vulgare, Hordeum vulgare, Ricinus communis, Ricinus communis, Triticum aestivum	miR156a, miR156a, miR156b, miR156a, miR156c, miR156	U
miR11111-3p	mir653	8	0	0	8	0	0	454.8	21	UGAGAUGAUGAAACUUGACAC	lja-miR11111-3p, lja-miR11112-3p	lja-MIR11111, lja-MIR11112	Lotus japonicus, Lotus japonicus	miR11111-3p, miR11112-3p	U
miR1069-3p	mir654	8	0	0	8	0	0	454.8	21	UGAUAAAUCAAAGUGCUCACU	ppt-miR1069-3p	ppt-MIR1069	Physcomitrella patens	miR1069-3p	U
miR11031	mir655	8	0	0	8	0	0	454.8	21	UUCUGGUGCUGGUUGUUCGAU	seu-miR11031	seu-MIR11031	Salicornia europaea	miR11031	U
miR2864.1	mir656	8	0	0	8	0	0	454.8	21	UUUUGCUGCCCUUGUUUUGCA	osa-miR2864.1	osa-MIR2864	Oryza sativa	miR2864.1	U
miR482a-5p	mir657	8	0	0	8	0	0	454.8	22	AGGAAUGGGCUGUUUGGGAAGA	mdm-miR482a-5p	mdm-MIR482a	Malus domestica	miR482a-5p	A
miR10984b-3p	mir658	8	0	0	8	0	0	454.8	22	CUCACGUACGCUGUCCCGAGAA	mdm-miR10984b-3p	mdm-MIR10984b	Malus domestica	miR10984b-3p	C
miR6250	mir659	8	0	0	8	0	0	454.8	22	GGGGAUAGAUCGACGCGUCAAG	osa-miR6250	osa-MIR6250	Oryza sativa	miR6250	G
miR172c-3p	mir660	8	0	0	8	0	0	454.8	22	UGGAAUCUUGAUGAUGCUGCAG	csi-miR172c-3p	csi-MIR172c	Citrus sinensis	miR172c-3p	U
miR8019-5p	mir661	8	0	0	8	0	0	454.8	23	AGGGAAGCAGGUCAUUCUUUAUG	stu-miR8019-5p	stu-MIR8019	Solanum tuberosum	miR8019-5p	A
miR6220-3p	mir662	8	0	0	8	0	0	454.8	24	AUGCCUUAUAAUUUGGGAUGGAGA	sbi-miR6220-3p	sbi-MIR6220	Sorghum bicolor	miR6220-3p	A
miR7781-3p	mir663	8	0	0	8	0	0	454.8	24	CAUGUCUGUAGUCAGAAAAAUCAA	bdi-miR7781-3p	bdi-MIR7781	Brachypodium distachyon	miR7781-3p	C
miR172d	mir664	8	0	0	8	0	0	454.8	24	GGAAUCUUGAUGAUGCUGCAGCAG	gma-miR172d, gma-miR172e	gma-MIR172d, gma-MIR172e	Glycine max, Glycine max	miR172d, miR172e	G
miR8552c	mir665	8	0	0	8	0	0	454.8	24	GGCCGUGAUCGUCAAAUUGGCUCA	atr-miR8552c	atr-MIR8552c	Amborella trichopoda	miR8552c	G
miR6232a-5p	mir666	8	0	0	8	0	0	454.8	24	GUCGCUUUGACUUUUUUGGUACAU	sbi-miR6232a-5p	sbi-MIR6232a	Sorghum bicolor	miR6232a-5p	G
miR11170-3p	mir667	8	0	1	7	0	73.05	397.95	24	GAUGAUAUUAGAGUGAUUCGGAGU	lja-miR11170-3p	lja-MIR11170	Lotus japonicus	miR11170-3p	G
miR11141-3p	mir668	8	0	4	4	0	292.18	227.4	23	ACGUCAGCUGGCGGAGCUCCGGC	lja-miR11141-3p	lja-MIR11141	Lotus japonicus	miR11141-3p	A
miR4374a	mir669	8	0	5	3	0	365.23	170.55	22	UAAGACGGUCGUGAUGUCAGCA	gma-miR4374a	gma-MIR4374a	Glycine max	miR4374a	U
miR2925	mir670	8	0	6	2	0	438.28	113.7	19	UGGCGGCCGCGGGCUUCGU	osa-miR2925	osa-MIR2925	Oryza sativa	miR2925	U
miR173-3p	mir671	8	0	7	1	0	511.32	56.85	21	UGAUUCUCUGUGUAAGCGAAA	ath-miR173-3p	ath-MIR173	Arabidopsis thaliana	miR173-3p	U
miR5303a	mir672	8	0	8	0	0	584.37	0	21	AAAAUGUGGCCGGAUACGUGU	nta-miR5303a, nta-miR5303b	nta-MIR5303a, nta-MIR5303b	Nicotiana tabacum, Nicotiana tabacum	miR5303a, miR5303b	A
miR6263	mir673	8	0	8	0	0	584.37	0	21	AAGUGGACAAAAGGGGAGUGG	ppe-miR6263	ppe-MIR6263	Prunus persica	miR6263	A
miR408-5p	mir674	8	0	8	0	0	584.37	0	21	ACGGGGACGAGGUCGGGCAUG	vca-miR408-5p	vca-MIR408	Vriesea carinata	miR408-5p	A
miR6439a	mir675	8	0	8	0	0	584.37	0	21	CCAAAUGAAGAAGCAGAAGCC	ptc-miR6439a	ptc-MIR6439a	Populus trichocarpa	miR6439a	C
miR2666	mir676	8	0	8	0	0	584.37	0	21	CGAAAGUGAGGAUAUCAAGGA	mtr-miR2666	mtr-MIR2666	Medicago truncatula	miR2666	C
miR6249a	mir677	8	0	8	0	0	584.37	0	21	CGUGAAGAGCUCGCCGGCGGC	osa-miR6249a, osa-miR6249b	osa-MIR6249a, osa-MIR6249b	Oryza sativa, Oryza sativa	miR6249a, miR6249b	C
miR159b-5p	mir678	8	0	8	0	0	584.37	0	21	GAGCUCCUUGAAGUUCAAUGG	aly-miR159b-5p, ath-miR159b-5p	aly-MIR159b, ath-MIR159b	Arabidopsis lyrata, Arabidopsis thaliana	miR159b-5p, miR159b-5p	G
miR8771a	mir679	8	0	8	0	0	584.37	0	21	GGAUUGUCGUUAGGGAGGUAA	gra-miR8771a, gra-miR8771b	gra-MIR8771a, gra-MIR8771b	Gossypium raimondii, Gossypium raimondii	miR8771a, miR8771b	G
miR7759-3p	mir680	8	0	8	0	0	584.37	0	21	GGCUUAUGCCGACGUGGCUAC	bdi-miR7759-3p	bdi-MIR7759	Brachypodium distachyon	miR7759-3p	G
miR8740	mir681	8	0	8	0	0	584.37	0	21	UAAUGAUGUGGCACAAUAUUA	gra-miR8740	gra-MIR8740	Gossypium raimondii	miR8740	U
miR5565c	mir682	8	0	8	0	0	584.37	0	21	UACACAUGUGGAUUGAGGUGA	sbi-miR5565c	sbi-MIR5565c	Sorghum bicolor	miR5565c	U
miR5258	mir683	8	0	8	0	0	584.37	0	21	UCAAGUGACAAGGAAGAUCUU	mtr-miR5258	mtr-MIR5258	Medicago truncatula	miR5258	U
miR6161d	mir684	8	0	8	0	0	584.37	0	21	UGAACUCCAGCAUAUUAUACU	nta-miR6161d	nta-MIR6161d	Nicotiana tabacum	miR6161d	U
miR5384-3p	mir685	8	0	8	0	0	584.37	0	21	UGAGCGCGCCGCCGUCGAAUG	tae-miR5384-3p	tae-MIR5384	Triticum aestivum	miR5384-3p	U
miR166d	mir686	8	0	8	0	0	584.37	0	21	UGAUGGGAAUGUUGUUUGGCU	gra-miR166d	gra-MIR166d	Gossypium raimondii	miR166d	U
miR9555a-5p	mir687	8	0	8	0	0	584.37	0	21	UUCUAAGCUUUACGGGAAACC	bra-miR9555a-5p	bra-MIR9555a	Brassica rapa	miR9555a-5p	U
miR156j	mir688	8	0	8	0	0	584.37	0	21	UUGACGGAAGAGAGCGAGCAC	fve-miR156j	fve-MIR156j	Fragaria vesca	miR156j	U
miR11043	mir689	8	0	8	0	0	584.37	0	21	UUGCACAUAAUAAGGACGGUA	seu-miR11043	seu-MIR11043	Salicornia europaea	miR11043	U
miR159h-3p	mir690	8	0	8	0	0	584.37	0	21	UUUGGAGUGAAGGGAGCUCUG	zma-miR159h-3p, zma-miR159i-3p	zma-MIR159h, zma-MIR159i	Zea mays, Zea mays	miR159h-3p, miR159i-3p	U
miR159g-3p	mir691	8	0	8	0	0	584.37	0	21	UUUGGAGUGAAGGGAGUUCUG	zma-miR159g-3p	zma-MIR159g	Zea mays	miR159g-3p	U
miR3436-3p	mir692	8	0	8	0	0	584.37	0	22	CAACAACGAUUUUUGGGUCGUU	aly-miR3436-3p	aly-MIR3436	Arabidopsis lyrata	miR3436-3p	C
miR5783	mir693	8	0	8	0	0	584.37	0	22	GACGACGACGGGGAGGACGCGC	gma-miR5783	gma-MIR5783	Glycine max	miR5783	G
miR6192	mir694	8	0	8	0	0	584.37	0	22	UAGGAGAGGGGGGAAGGGAUCU	hvu-miR6192	hvu-MIR6192	Hordeum vulgare	miR6192	U
miR10194	mir695	8	0	8	0	0	584.37	0	22	UGUUGAAGGUGUGUAUGACAAG	gma-miR10194	gma-MIR10194	Glycine max	miR10194	U
miR8730	mir696	8	0	8	0	0	584.37	0	24	CUAAGAGAUUGGGAUUUGGUAGGA	gra-miR8730	gra-MIR8730	Gossypium raimondii	miR8730	C
miR398	mir697	8	3	5	0	229.85	365.23	0	21	GGAGCGACCUGAGAUCACAUG	hbr-miR398	hbr-MIR398	Hevea brasiliensis	miR398	G
miR169h	mir698	8	4	0	4	306.47	0	227.4	21	GGCGAGACAUCUUGGCUCAUU	gma-miR169h	gma-MIR169h	Glycine max	miR169h	G
miR3710c	mir699	8	7	0	1	536.32	0	56.85	21	CGUGGGGAACCUGACGGGCCU	pab-miR3710c	pab-MIR3710c	Picea abies	miR3710c	C
miR169c-5p	mir700	8	8	0	0	612.93	0	0	20	UAGCCAAGGAUGACUUGCCU	csi-miR169c-5p, csi-miR169d-5p, csi-miR169e-5p, csi-miR169j-5p	csi-MIR169c, csi-MIR169d, csi-MIR169e, csi-MIR169j	Citrus sinensis, Citrus sinensis, Citrus sinensis, Citrus sinensis	miR169c-5p, miR169d-5p, miR169e-5p, miR169j-5p	U
miR169f	mir701	8	8	0	0	612.93	0	0	21	AAGCCAAGGAUGACUUGCCUA	mtr-miR169f	mtr-MIR169f	Medicago truncatula	miR169f	A
miR2081	mir702	8	8	0	0	612.93	0	0	21	AGCUAGAGUUAUGUGUCUGAU	ppt-miR2081	ppt-MIR2081	Physcomitrella patens	miR2081	A
miR5380c	mir703	8	8	0	0	612.93	0	0	21	AUGAAUGGUGAAGAUGAAGAG	gma-miR5380c	gma-MIR5380c	Glycine max	miR5380c	A
miR408	mir704	8	8	0	0	612.93	0	0	21	CAGGGAAGAGGCAGAGCAUGG	lja-miR408	lja-MIR408	Lotus japonicus	miR408	C
miR397a-3p	mir705	8	8	0	0	612.93	0	0	21	CCGGCGUUGCGCUCAAUUAUG	aly-miR397a-3p	aly-MIR397a	Arabidopsis lyrata	miR397a-3p	C
miR5172-5p	mir706	8	8	0	0	612.93	0	0	21	CGAGGAGCUAGUAGAUCGGGA	bdi-miR5172-5p	bdi-MIR5172	Brachypodium distachyon	miR5172-5p	C
miR2592bp-3p	mir707	8	8	0	0	612.93	0	0	21	CGGCAGAACUCCAGCAUUCGA	mtr-miR2592bp-3p	mtr-MIR2592bp	Medicago truncatula	miR2592bp-3p	C
miR5573	mir708	8	8	0	0	612.93	0	0	21	GAGUAGUCGACCUGAGAUGGA	rgl-miR5573	rgl-MIR5573	Rehmannia glutinosa	miR5573	G
miR169a	mir709	8	8	0	0	612.93	0	0	21	UAGCCAAGGAUGACUUGCCUA	aqc-miR169a, sly-miR169d, zma-miR169f-5p	aqc-MIR169a, sly-MIR169d, zma-MIR169f	Aquilegia caerulea, Solanum lycopersicum, Zea mays	miR169a, miR169d, miR169f-5p	U
miR169j-5p	mir710	8	8	0	0	612.93	0	0	21	UAGCCAAGGAUGACUUGCCUG	aly-miR169j-5p, aly-miR169l-5p, ath-miR169j, ath-miR169l, ath-miR169n, cas-miR169g-5p	aly-MIR169j, aly-MIR169l, ath-MIR169j, ath-MIR169l, ath-MIR169n, cas-MIR169g	Arabidopsis lyrata, Arabidopsis lyrata, Arabidopsis thaliana, Arabidopsis thaliana, Arabidopsis thaliana, Camelina sativa	miR169j-5p, miR169l-5p, miR169j, miR169l, miR169n, miR169g-5p	U
miR169a	mir711	8	8	0	0	612.93	0	0	21	UAGCCAAGGAUGACUUGCCUU	cca-miR169a	cca-MIR169a	Cynara cardunculus	miR169a	U
miR397-5p	mir712	8	8	0	0	612.93	0	0	21	UCAUUGAGUGCAGCGUUGAUG	sbi-miR397-5p	sbi-MIR397	Sorghum bicolor	miR397-5p	U
miR1137b-5p	mir713	8	8	0	0	612.93	0	0	21	UCCGUUCCAGAAUAGAUGACC	tae-miR1137b-5p	tae-MIR1137b	Triticum aestivum	miR1137b-5p	U
miR169d	mir714	8	8	0	0	612.93	0	0	21	UGAGCCAAGGAUGACUUGCCA	ppe-miR169d, ppe-miR169e-5p	ppe-MIR169d, ppe-MIR169e	Prunus persica, Prunus persica	miR169d, miR169e-5p	U
miR169k	mir715	8	8	0	0	612.93	0	0	21	UGAGCCAAGGAUGACUUGCCU	cme-miR169k, fve-miR169e	cme-MIR169k, fve-MIR169e	Cucumis melo, Fragaria vesca	miR169k, miR169e	U
miR4994-3p	mir716	8	8	0	0	612.93	0	0	21	UGAUAUCCUUGAGCUAAUACA	gma-miR4994-3p	gma-MIR4994	Glycine max	miR4994-3p	U
miR159b	mir717	8	8	0	0	612.93	0	0	21	UUUGGAUUGAAGGGAGCUCUC	lus-miR159b	lus-MIR159b	Linum usitatissimum	miR159b	U
miR159b-3p.1	mir718	8	8	0	0	612.93	0	0	21	UUUGGAUUGAAGGGAGCUCUG	bdi-miR159b-3p.1, far-miR159, hvu-miR159a, hvu-miR159b, osa-miR159a.1, osa-miR159b, sbi-miR159a, sof-miR159a, sof-miR159b, sof-miR159d, ssp-miR159a, tae-miR159a, tae-miR159b, zma-miR159a-3p, zma-miR159b-3p, zma-miR159f-3p, zma-miR159j-3p, zma-miR159k-3p	bdi-MIR159b, far-MIR159, hvu-MIR159a, hvu-MIR159b, osa-MIR159a, osa-MIR159b, sbi-MIR159a, sof-MIR159a, sof-MIR159b, sof-MIR159d, ssp-MIR159a, tae-MIR159a, tae-MIR159b, zma-MIR159a, zma-MIR159b, zma-MIR159f, zma-MIR159j, zma-MIR159k	Brachypodium distachyon, Festuca arundinacea, Hordeum vulgare, Hordeum vulgare, Oryza sativa, Oryza sativa, Sorghum bicolor, Saccharum officinarum, Saccharum officinarum, Saccharum officinarum, Saccharum sp., Triticum aestivum, Triticum aestivum, Zea mays, Zea mays, Zea mays, Zea mays, Zea mays	miR159b-3p.1, miR159, miR159a, miR159b, miR159a.1, miR159b, miR159a, miR159a, miR159b, miR159d, miR159a, miR159a, miR159b, miR159a-3p, miR159b-3p, miR159f-3p, miR159j-3p, miR159k-3p	U
miR159b-3p	mir719	8	8	0	0	612.93	0	0	21	UUUGGAUUGAAGGGAGCUCUU	aly-miR159b-3p, ath-miR159b-3p, cas-miR159b-3p, cas-miR159c-3p, lus-miR159c	aly-MIR159b, ath-MIR159b, cas-MIR159b, cas-MIR159c, lus-MIR159c	Arabidopsis lyrata, Arabidopsis thaliana, Camelina sativa, Camelina sativa, Linum usitatissimum	miR159b-3p, miR159b-3p, miR159b-3p, miR159c-3p, miR159c	U
miR11088b-5p	mir720	8	8	0	0	612.93	0	0	22	AAUAUGGGUUGGGUUGAGACUU	lja-miR11088b-5p	lja-MIR11088b	Lotus japonicus	miR11088b-5p	A
miR3627a	mir721	8	8	0	0	612.93	0	0	22	ACGCGCAGGAGAGAUGACACUG	pab-miR3627a	pab-MIR3627a	Picea abies	miR3627a	A
miR6150	mir722	8	8	0	0	612.93	0	0	22	AGAUUUGUUUGAUCGUCUUGGC	nta-miR6150	nta-MIR6150	Nicotiana tabacum	miR6150	A
miR477-3p	mir723	8	8	0	0	612.93	0	0	22	AGUUCUUGUAGGGUGAGACAAC	sly-miR477-3p	sly-MIR477	Solanum lycopersicum	miR477-3p	A
miR2936	mir724	8	8	0	0	612.93	0	0	22	CUUGAGAGAGAGAACACAGACG	ath-miR2936	ath-MIR2936	Arabidopsis thaliana	miR2936	C
miR158-5p	mir725	8	8	0	0	612.93	0	0	22	CUUUGUCUAUCGUUUGGAAAAG	bra-miR158-5p	bra-MIR158	Brassica rapa	miR158-5p	C
miR477a-3p	mir726	8	8	0	0	612.93	0	0	22	GAAGCUCUAGCAGGGAGAGCCA	stu-miR477a-3p	stu-MIR477a	Solanum tuberosum	miR477a-3p	G
miR9410	mir727	8	8	0	0	612.93	0	0	22	UACUUAAUUAUAAGUCGUCUGG	bol-miR9410	bol-MIR9410	Brassica oleracea	miR9410	U
miR169i	mir728	8	8	0	0	612.93	0	0	22	UAGCCAAGGAUGACUUGCCUGC	bna-miR169i, bna-miR169j, bna-miR169l	bna-MIR169i, bna-MIR169j, bna-MIR169l	Brassica napus, Brassica napus, Brassica napus	miR169i, miR169j, miR169l	U
miR950e	mir729	8	8	0	0	612.93	0	0	22	UCACGUCUGGGCCGCGAUGGUU	pab-miR950e	pab-MIR950e	Picea abies	miR950e	U
miR3627-5p	mir730	8	8	0	0	612.93	0	0	22	UCGCAGGAGAGAUGGCACUGUC	ppe-miR3627-5p	ppe-MIR3627	Prunus persica	miR3627-5p	U
miR482a	mir731	8	8	0	0	612.93	0	0	22	UCUUGCCAAUUCCUCCCAUUCC	pgi-miR482a, pgi-miR482b	pgi-MIR482a, pgi-MIR482b	Panax ginseng, Panax ginseng	miR482a, miR482b	U
miR3627e	mir732	8	8	0	0	612.93	0	0	22	UGCGUAGACGAGAUGGCACAGU	pab-miR3627e	pab-MIR3627e	Picea abies	miR3627e	U
miR396d	mir733	8	8	0	0	612.93	0	0	24	AAGAAAGCUGUGGGAGAAUAUGGC	gma-miR396d	gma-MIR396d	Glycine max	miR396d	A
miR7729a-3p	mir734	8	8	0	0	612.93	0	0	24	AGCAAUGGUGGUGGUUUGGAGGAG	bdi-miR7729a-3p, bdi-miR7729b-3p	bdi-MIR7729a, bdi-MIR7729b	Brachypodium distachyon, Brachypodium distachyon	miR7729a-3p, miR7729b-3p	A
miR5746	mir735	8	8	0	0	612.93	0	0	24	UGGAUUCAACUCUAAGUGUCGGUU	mtr-miR5746	mtr-MIR5746	Medicago truncatula	miR5746	U
miR5570	mir736	7	0	0	7	0	0	397.95	21	AAAAGACAAAUCAGCAUGUCA	sbi-miR5570	sbi-MIR5570	Sorghum bicolor	miR5570	A
miR829-5p	mir737	7	0	0	7	0	0	397.95	21	ACUUUGAAGCUUUGAUUUGAA	ath-miR829-5p	ath-MIR829	Arabidopsis thaliana	miR829-5p	A
miR166d-5p	mir738	7	0	0	7	0	0	397.95	21	AGAAUGUCGUCUGGUUCGAGA	stu-miR166d-5p	stu-MIR166d	Solanum tuberosum	miR166d-5p	A
miR167a-3p	mir739	7	0	0	7	0	0	397.95	21	AGAUCAUCUGGCAGUUUCACC	csi-miR167a-3p, mdm-miR167a	csi-MIR167a, mdm-MIR167a	Citrus sinensis, Malus domestica	miR167a-3p, miR167a	A
miR11283	mir740	7	0	0	7	0	0	397.95	21	AGGCUUUGUAGAGGAUGGAAU	fve-miR11283	fve-MIR11283	Fragaria vesca	miR11283	A
miR395m	mir741	7	0	0	7	0	0	397.95	21	AUGAAGUGUUUGGGGGAACUC	gma-miR395m, mtr-miR395o	gma-MIR395m, mtr-MIR395o	Glycine max, Medicago truncatula	miR395m, miR395o	A
miR5040	mir742	7	0	0	7	0	0	397.95	21	AUGAUAUAUAACAAGCAUGAG	gma-miR5040	gma-MIR5040	Glycine max	miR5040	A
miR6442	mir743	7	0	0	7	0	0	397.95	21	CUGAACGGCUUGAAGGGCACG	ptc-miR6442	ptc-MIR6442	Populus trichocarpa	miR6442	C
miR11491	mir744	7	0	0	7	0	0	397.95	21	UAGCGGAAGUAUUCCAACUUC	pab-miR11491	pab-MIR11491	Picea abies	miR11491	U
miR9661-5p	mir745	7	0	0	7	0	0	397.95	21	UGAAGUAGAGCAGGGACCUCA	tae-miR9661-5p	tae-MIR9661	Triticum aestivum	miR9661-5p	U
miR396c-5p	mir746	7	0	0	7	0	0	397.95	21	UUCCACAGCUUUCUUGAACUG	bdi-miR396c-5p	bdi-MIR396c	Brachypodium distachyon	miR396c-5p	U
miR11284	mir747	7	0	0	7	0	0	397.95	21	UUCGUGAUCUGCGAAAGGCUC	fve-miR11284	fve-MIR11284	Fragaria vesca	miR11284	U
miR5632-3p	mir748	7	0	0	7	0	0	397.95	21	UUGGAUUUAUAGUUGGAUAAG	ath-miR5632-3p	ath-MIR5632	Arabidopsis thaliana	miR5632-3p	U
miR4374b	mir749	7	0	0	7	0	0	397.95	22	UACUUUCAAAGACGUUGUUGAG	gma-miR4374b	gma-MIR4374b	Glycine max	miR4374b	U
miR11570b	mir750	7	0	0	7	0	0	397.95	22	UUGCUUGAGUAACUUGAACACA	pab-miR11570b, pab-miR11570c	pab-MIR11570b, pab-MIR11570c	Picea abies, Picea abies	miR11570b, miR11570c	U
miR11570a	mir751	7	0	0	7	0	0	397.95	22	UUGCUUGAGUAACUUGAACACU	pab-miR11570a	pab-MIR11570a	Picea abies	miR11570a	U
miR11034	mir752	7	0	0	7	0	0	397.95	22	UUUUGGAUUUGUAUGAUGCAUC	seu-miR11034	seu-MIR11034	Salicornia europaea	miR11034	U
miR1516c	mir753	7	0	0	7	0	0	397.95	24	AAUGUCUGGGCUUAGCGAGGCGGU	gma-miR1516c	gma-MIR1516c	Glycine max	miR1516c	A
miR5299	mir754	7	0	0	7	0	0	397.95	24	UUCAUUGGUAUUGUAAAGCGACAU	mtr-miR5299	mtr-MIR5299	Medicago truncatula	miR5299	U
miR482c	mir755	7	0	1	6	0	73.05	341.1	21	GGCUUGCGAGGGUAGGAAAAG	pde-miR482c	pde-MIR482c	Pinus densata	miR482c	G
miR4369	mir756	7	0	1	6	0	73.05	341.1	24	GGAUCAAGCUGAUCCGGAAGUGGA	gma-miR4369	gma-MIR4369	Glycine max	miR4369	G
miR1427	mir757	7	0	2	5	0	146.09	284.25	21	UGCGGAACCGUGCGGUGGCGC	osa-miR1427	osa-MIR1427	Oryza sativa	miR1427	U
miR528-5p	mir758	7	0	5	2	0	365.23	113.7	21	UGGAAGGGGCAUGCAGAGGAG	vca-miR528-5p, zma-miR528a-5p	vca-MIR528, zma-MIR528a	Vriesea carinata, Zea mays	miR528-5p, miR528a-5p	U
miR5384	mir759	7	0	7	0	0	511.32	0	18	CGCGCCGCCGUCCAGCGG	sbi-miR5384	sbi-MIR5384	Sorghum bicolor	miR5384	C
miR9777	mir760	7	0	7	0	0	511.32	0	20	AGCAAACAUAUCUGAGCACA	tae-miR9777	tae-MIR9777	Triticum aestivum	miR9777	A
miR2868	mir761	7	0	7	0	0	511.32	0	20	UUGGUUUUGUGUAGUAGAAA	osa-miR2868	osa-MIR2868	Oryza sativa	miR2868	U
miR11088a-5p	mir762	7	0	7	0	0	511.32	0	21	AAAUGCGGGUUGGGUUGGGCU	lja-miR11088a-5p	lja-MIR11088a	Lotus japonicus	miR11088a-5p	A
miR398a-5p	mir763	7	0	7	0	0	511.32	0	21	AAGGAGUGGCAUGUGAACACA	ath-miR398a-5p	ath-MIR398a	Arabidopsis thaliana	miR398a-5p	A
miR2619a	mir764	7	0	7	0	0	511.32	0	21	ACAUAGGAGGCUGUUUUGUAU	mtr-miR2619a	mtr-MIR2619a	Medicago truncatula	miR2619a	A
miR5834	mir765	7	0	7	0	0	511.32	0	21	ACGGAUGUAGAAAUUGGUGAU	osa-miR5834	osa-MIR5834	Oryza sativa	miR5834	A
miR6439b	mir766	7	0	7	0	0	511.32	0	21	AGCAGAAGCCAUCACUAGCGC	ptc-miR6439b	ptc-MIR6439b	Populus trichocarpa	miR6439b	A
miR5056	mir767	7	0	7	0	0	511.32	0	21	AGGAAGAACCGGUAAUAAGCA	bdi-miR5056	bdi-MIR5056	Brachypodium distachyon	miR5056	A
miR837-5p	mir768	7	0	7	0	0	511.32	0	21	AUCAGUUUCUUGUUCGUUUCA	ath-miR837-5p	ath-MIR837	Arabidopsis thaliana	miR837-5p	A
miR444a-5p	mir769	7	0	7	0	0	511.32	0	21	GCUAGAGGUGGCAACUGCAUA	osa-miR444a-5p	osa-MIR444a	Oryza sativa	miR444a-5p	G
miR919.2	mir770	7	0	7	0	0	511.32	0	21	UCUCAGGAGGACAUCGCCACU	cre-miR919.2	cre-MIR919	Chlamydomonas reinhardtii	miR919.2	U
miR8782	mir771	7	0	7	0	0	511.32	0	21	UUUGGUGUUGAAGGGGAAUAA	gra-miR8782	gra-MIR8782	Gossypium raimondii	miR8782	U
miR169i-5p.2	mir772	7	0	7	0	0	511.32	0	22	UGGUGAUAAGGGUGUAGCUCUG	osa-miR169i-5p.2	osa-MIR169i	Oryza sativa	miR169i-5p.2	U
miR8708	mir773	7	0	7	0	0	511.32	0	23	AGGAGGAGUUAUGGAUAGUUUUA	gra-miR8708	gra-MIR8708	Gossypium raimondii	miR8708	A
miR11147-5p	mir774	7	0	7	0	0	511.32	0	23	GGAUUCCCGGGAAUGUUUGGGCC	lja-miR11147-5p	lja-MIR11147	Lotus japonicus	miR11147-5p	G
miR7748a-5p	mir775	7	0	7	0	0	511.32	0	24	AUCCAACAACAAGGGACGUGUUAG	bdi-miR7748a-5p	bdi-MIR7748a	Brachypodium distachyon	miR7748a-5p	A
miR5282	mir776	7	0	7	0	0	511.32	0	24	GACGGAAUUAGAGAGGGAUUUCAU	mtr-miR5282	mtr-MIR5282	Medicago truncatula	miR5282	G
miR319d	mir777	7	7	0	0	536.32	0	0	20	UUGGACUGAAGGGAGCGCCC	pab-miR319d, pab-miR319h	pab-MIR319d, pab-MIR319h	Picea abies, Picea abies	miR319d, miR319h	U
miR1067	mir778	7	7	0	0	536.32	0	0	21	ACAUACUGAAGUUUGAUGCCA	ppt-miR1067	ppt-MIR1067	Physcomitrella patens	miR1067	A
miR8047	mir779	7	7	0	0	536.32	0	0	21	CCAUUUUUUCGAAAUUAGACC	stu-miR8047	stu-MIR8047	Solanum tuberosum	miR8047	C
miR160f	mir780	7	7	0	0	536.32	0	0	21	GCGUGAAGGGAGUCAAGCAGG	mtr-miR160f	mtr-MIR160f	Medicago truncatula	miR160f	G
miR830-3p	mir781	7	7	0	0	536.32	0	0	21	UAACUAUUUUGAGAAGAAGUG	ath-miR830-3p	ath-MIR830	Arabidopsis thaliana	miR830-3p	U
miR5833	mir782	7	7	0	0	536.32	0	0	21	UCCUCCUCGGGCUCAUCGGGC	osa-miR5833	osa-MIR5833	Oryza sativa	miR5833	U
miR8128-3p	mir783	7	7	0	0	536.32	0	0	21	UCGUGGGGAGAGAUCUAAUCG	ppe-miR8128-3p	ppe-MIR8128	Prunus persica	miR8128-3p	U
miR5769	mir784	7	7	0	0	536.32	0	0	21	UGAGGGAAAUGAAGACGACGA	gma-miR5769	gma-MIR5769	Glycine max	miR5769	U
miR1216	mir785	7	7	0	0	536.32	0	0	21	UGAUGGUGAUGCGCUUGUAUC	ppt-miR1216	ppt-MIR1216	Physcomitrella patens	miR1216	U
miR2096-5p	mir786	7	7	0	0	536.32	0	0	21	UGCCGAUUUCCCCCUCGGGCG	osa-miR2096-5p	osa-MIR2096	Oryza sativa	miR2096-5p	U
miR832-5p	mir787	7	7	0	0	536.32	0	0	21	UGCUGGGAUCGGGAAUCGAAA	ath-miR832-5p	ath-MIR832	Arabidopsis thaliana	miR832-5p	U
miR5575	mir788	7	7	0	0	536.32	0	0	21	UGGAUUUUGAACGUUUCGGUG	rgl-miR5575	rgl-MIR5575	Rehmannia glutinosa	miR5575	U
miR1220a	mir789	7	7	0	0	536.32	0	0	21	UUCCGGUGGUGAGGAAGAUAG	ppt-miR1220a, ppt-miR1220b	ppt-MIR1220a, ppt-MIR1220b	Physcomitrella patens, Physcomitrella patens	miR1220a, miR1220b	U
miR12158	mir790	7	7	0	0	536.32	0	0	21	UUGGUAUCUGGAUUGUAUAGC	aof-miR12158	aof-MIR12158	Asparagus officinalis	miR12158	U
miR8167a	mir791	7	7	0	0	536.32	0	0	22	AGAUGUGGAGAUCGUGGGGAUG	ath-miR8167a, ath-miR8167b, ath-miR8167c, ath-miR8167d, ath-miR8167e, ath-miR8167f	ath-MIR8167a, ath-MIR8167b, ath-MIR8167c, ath-MIR8167d, ath-MIR8167e, ath-MIR8167f	Arabidopsis thaliana, Arabidopsis thaliana, Arabidopsis thaliana, Arabidopsis thaliana, Arabidopsis thaliana, Arabidopsis thaliana	miR8167a, miR8167b, miR8167c, miR8167d, miR8167e, miR8167f	A
miR479	mir792	7	7	0	0	536.32	0	0	22	CGUGAUAUUGGUUCGGCUCAUC	ghr-miR479	ghr-MIR479	Gossypium hirsutum	miR479	C
miR9748	mir793	7	7	0	0	536.32	0	0	22	GAAGGAAGUGUAGAGGGAUGAC	gma-miR9748	gma-MIR9748	Glycine max	miR9748	G
miR3698b	mir794	7	7	0	0	536.32	0	0	22	UAAGCCAAGGCAGAGUUGCAAG	pab-miR3698b	pab-MIR3698b	Picea abies	miR3698b	U
miR171b-5p	mir795	7	7	0	0	536.32	0	0	22	UGUGAUAUUGGUUCGGCUCAUC	csi-miR171b-5p	csi-MIR171b	Citrus sinensis	miR171b-5p	U
miR479	mir796	7	7	0	0	536.32	0	0	22	UGUGGUAUUGGUUCGGCUCAUC	vvi-miR479	vvi-MIR479	Vitis vinifera	miR479	U
miR1881	mir797	7	7	0	0	536.32	0	0	24	AAUGUUAUUGUAGCGUGGUGGUGU	osa-miR1881	osa-MIR1881	Oryza sativa	miR1881	A
miR8679	mir798	7	7	0	0	536.32	0	0	24	ACAAGCGAGUUAAGGAUGUGACAA	gra-miR8679	gra-MIR8679	Gossypium raimondii	miR8679	A
miR9560-5p	mir799	7	7	0	0	536.32	0	0	24	ACAGGAGGUGGAACAAAUAUGAAA	csi-miR9560-5p	csi-MIR9560	Citrus sinensis	miR9560-5p	A
miR5155	mir800	7	7	0	0	536.32	0	0	24	ACUUUAAUACCAUUGGAAGAUUGC	osa-miR5155	osa-MIR5155	Oryza sativa	miR5155	A
miR10407b	mir801	7	7	0	0	536.32	0	0	24	AGUUAACGGAUGAAUGAAUUUGUC	gma-miR10407b	gma-MIR10407b	Glycine max	miR10407b	A
miR5272a	mir802	7	7	0	0	536.32	0	0	24	GAAUUGAUUUAUGUUUGGAUACAC	mtr-miR5272a, mtr-miR5272b, mtr-miR5272c, mtr-miR5272d, mtr-miR5272e	mtr-MIR5272a, mtr-MIR5272b, mtr-MIR5272c, mtr-MIR5272d, mtr-MIR5272e	Medicago truncatula, Medicago truncatula, Medicago truncatula, Medicago truncatula, Medicago truncatula	miR5272a, miR5272b, miR5272c, miR5272d, miR5272e	G
miR11969-5p	mir803	7	7	0	0	536.32	0	0	24	GCAAGGUCAGAGAAGGAUAUAAUC	zma-miR11969-5p	zma-MIR11969	Zea mays	miR11969-5p	G
miR4343b	mir804	7	7	0	0	536.32	0	0	24	UCUUACAGAUCAAGUUGAUUCGGA	gma-miR4343b	gma-MIR4343b	Glycine max	miR4343b	U
miR11078e-3p	mir805	6	0	0	6	0	0	341.1	20	CAUCCUUGAAAUCUGAUUGG	lja-miR11078e-3p	lja-MIR11078e	Lotus japonicus	miR11078e-3p	C
miR408b-5p	mir806	6	0	0	6	0	0	341.1	21	ACGGGGACGAGACAGAGCAUG	stu-miR408b-5p	stu-MIR408b	Solanum tuberosum	miR408b-5p	A
miR4995	mir807	6	0	0	6	0	0	341.1	21	AGGCAGUGGCUUGGUUAAGGG	gma-miR4995	gma-MIR4995	Glycine max	miR4995	A
miR7533d-3p	mir808	6	0	0	6	0	0	341.1	21	GAAGCUGGAUGGAGAGGAUCC	lja-miR7533d-3p	lja-MIR7533d	Lotus japonicus	miR7533d-3p	G
miR160a-3p	mir809	6	0	0	6	0	0	341.1	21	GCGUGCAAGGGGCCAAGCAUG	zma-miR160a-3p	zma-MIR160a	Zea mays	miR160a-3p	G
miR166e-5p	mir810	6	0	0	6	0	0	341.1	21	GGAAUGUUGUCUGGCACGAGG	aly-miR166e-5p, ath-miR166e-5p, cas-miR166c-5p	aly-MIR166e, ath-MIR166e, cas-MIR166c	Arabidopsis lyrata, Arabidopsis thaliana, Camelina sativa	miR166e-5p, miR166e-5p, miR166c-5p	G
miR395u	mir811	6	0	0	6	0	0	341.1	21	GUGAAGCGUUUGGGGGAAAUC	osa-miR395u	osa-MIR395u	Oryza sativa	miR395u	G
miR535d	mir812	6	0	0	6	0	0	341.1	21	UGACGACGAGAGAGAGCACGC	mdm-miR535d	mdm-MIR535d	Malus domestica	miR535d	U
miR164a	mir813	6	0	0	6	0	0	341.1	21	UGGAGAAGCAGGGCACGUGCA	cpa-miR164a	cpa-MIR164a	Carica papaya	miR164a	U
miR11288a	mir814	6	0	0	6	0	0	341.1	21	UGGGAUUUGGCGAAUUGUGGU	fve-miR11288a	fve-MIR11288a	Fragaria vesca	miR11288a	U
miR9664-3p	mir815	6	0	0	6	0	0	341.1	21	UUGCAGUCCUCGAUGUCGUAG	tae-miR9664-3p	tae-MIR9664	Triticum aestivum	miR9664-3p	U
miR827-5p	mir816	6	0	0	6	0	0	341.1	22	CUUUGUUGAUGGCCAUCUAAUC	eun-miR827-5p	eun-MIR827	Eugenia uniflora	miR827-5p	C
miR6256	mir817	6	0	0	6	0	0	341.1	22	GUAGUACUCGGUUGUAGGUGUA	osa-miR6256	osa-MIR6256	Oryza sativa	miR6256	G
miR11311	mir818	6	0	0	6	0	0	341.1	22	UGAGAAUGAUGUGGAUCUCAGC	fve-miR11311	fve-MIR11311	Fragaria vesca	miR11311	U
miR11045	mir819	6	0	0	6	0	0	341.1	23	UUUGAAAUUCUGGAAUUGAGACA	seu-miR11045	seu-MIR11045	Salicornia europaea	miR11045	U
miR812k	mir820	6	0	0	6	0	0	341.1	24	ACGAACGGUUAAAGUUGGACGCGG	osa-miR812k, osa-miR812l, osa-miR812m	osa-MIR812k, osa-MIR812l, osa-MIR812m	Oryza sativa, Oryza sativa, Oryza sativa	miR812k, miR812l, miR812m	A
miR1876	mir821	6	0	0	6	0	0	341.1	24	AUAAGUGGGUUUGUGGGCUGGCCC	osa-miR1876	osa-MIR1876	Oryza sativa	miR1876	A
miR1134	mir822	6	0	0	6	0	0	341.1	24	CGACAACAACAACAAGAAGAAGAG	far-miR1134	far-MIR1134	Festuca arundinacea	miR1134	C
miR7502d	mir823	6	0	0	6	0	0	341.1	24	CUUUUAACAGUAGAAUUUGAUGGA	gra-miR7502d	gra-MIR7502d	Gossypium raimondii	miR7502d	C
miR4346	mir824	6	0	0	6	0	0	341.1	24	GAAAGACCAAACGAGAAGCUGCAU	gma-miR4346	gma-MIR4346	Glycine max	miR4346	G
miR8001b-3p	mir825	6	0	0	6	0	0	341.1	24	GGAUUUUCAUACUAAUUCCUAGAA	stu-miR8001b-3p	stu-MIR8001b	Solanum tuberosum	miR8001b-3p	G
miR1869	mir826	6	0	0	6	0	0	341.1	24	UGAGAACAAUAGGCAUGGGAGGUA	osa-miR1869	osa-MIR1869	Oryza sativa	miR1869	U
miR477e-5p	mir827	6	0	6	0	0	438.28	0	20	ACUCUCCCUCAAGGCUUCCA	ptc-miR477e-5p	ptc-MIR477e	Populus trichocarpa	miR477e-5p	A
miR917	mir828	6	0	6	0	0	438.28	0	20	UUUCACGGUUAUGUUCGAAG	cre-miR917	cre-MIR917	Chlamydomonas reinhardtii	miR917	U
miR11416	mir829	6	0	6	0	0	438.28	0	21	ACACGGAUUUGGGAUGUGUCC	pab-miR11416	pab-MIR11416	Picea abies	miR11416	A
miR5053	mir830	6	0	6	0	0	438.28	0	21	CGCAGCUGUAGUCGCCGGCGU	hvu-miR5053	hvu-MIR5053	Hordeum vulgare	miR5053	C
miR397m	mir831	6	0	6	0	0	438.28	0	21	UCAUCAUUGAGAGCAGCAUUG	pab-miR397m, pab-miR397n, pab-miR397o, pab-miR397p, pab-miR397q, pab-miR397r, pab-miR397s	pab-MIR397m, pab-MIR397n, pab-MIR397o, pab-MIR397p, pab-MIR397q, pab-MIR397r, pab-MIR397s	Picea abies, Picea abies, Picea abies, Picea abies, Picea abies, Picea abies, Picea abies	miR397m, miR397n, miR397o, miR397p, miR397q, miR397r, miR397s	U
miR1440b	mir832	6	0	6	0	0	438.28	0	21	UUUAGGAGAGUGGUAUUUGAG	osa-miR1440b	osa-MIR1440b	Oryza sativa	miR1440b	U
miR482c-3p	mir833	6	0	6	0	0	438.28	0	22	UCUUUCCGAGUCCUCCCAUACC	ptc-miR482c-3p	ptc-MIR482c	Populus trichocarpa	miR482c-3p	U
miR477e-3p	mir834	6	0	6	0	0	438.28	0	22	UGAGGCCUUUGGGGGAGAGUGG	ptc-miR477e-3p	ptc-MIR477e	Populus trichocarpa	miR477e-3p	U
miR6024	mir835	6	0	6	0	0	438.28	0	22	UUUUAGCAAGAGUUGUUUUACC	sly-miR6024	sly-MIR6024	Solanum lycopersicum	miR6024	U
miR6024-3p	mir836	6	0	6	0	0	438.28	0	22	UUUUAGCAAGAGUUGUUUUCCC	stu-miR6024-3p	stu-MIR6024	Solanum tuberosum	miR6024-3p	U
miR3947-5p	mir837	6	0	6	0	0	438.28	0	23	UUAUUUCAGUAGACGACGUCACA	csi-miR3947-5p	csi-MIR3947	Citrus sinensis	miR3947-5p	U
miR10407a	mir838	6	0	6	0	0	438.28	0	24	AGUUAACGGAUGAAUGAAUUUGUC	gma-miR10407a	gma-MIR10407a	Glycine max	miR10407a	A
miR8713	mir839	6	0	6	0	0	438.28	0	24	AUGACUGUUUUAAUGAAGAUUGCG	gra-miR8713	gra-MIR8713	Gossypium raimondii	miR8713	A
miR11108w-5p	mir840	6	0	6	0	0	438.28	0	24	AUUAAGUGAGGUUGUCUGAAUGAC	lja-miR11108w-5p	lja-MIR11108w	Lotus japonicus	miR11108w-5p	A
miR11180-3p	mir841	6	3	3	0	229.85	219.14	0	24	UUUUACUUUCGAUUUUGUAACGGC	lja-miR11180-3p	lja-MIR11180	Lotus japonicus	miR11180-3p	U
miR5140	mir842	6	6	0	0	459.7	0	0	18	GCUGGUGAAGAUUUGGUG	rgl-miR5140	rgl-MIR5140	Rehmannia glutinosa	miR5140	G
miR1077-3p	mir843	6	6	0	0	459.7	0	0	21	AGGGAUGGACGUAUACGAGCC	ppt-miR1077-3p	ppt-MIR1077	Physcomitrella patens	miR1077-3p	A
miR4228-5p	mir844	6	6	0	0	459.7	0	0	21	AUAGCCUUGAACGCCGUCGUU	ath-miR4228-5p	ath-MIR4228	Arabidopsis thaliana	miR4228-5p	A
miR9655-3p	mir845	6	6	0	0	459.7	0	0	21	CAAGGGAAGGAAGUAGCCAAC	tae-miR9655-3p	tae-MIR9655	Triticum aestivum	miR9655-3p	C
miR166a-5p	mir846	6	6	0	0	459.7	0	0	21	GAAUGACGCCGGGUCUGAAAG	bdi-miR166a-5p	bdi-MIR166a	Brachypodium distachyon	miR166a-5p	G
miR12171	mir847	6	6	0	0	459.7	0	0	21	UCCUUGUAGAUGAGUUGUGCA	aof-miR12171	aof-MIR12171	Asparagus officinalis	miR12171	U
miR164c-5p	mir848	6	6	0	0	459.7	0	0	21	UGGAGAAGCAGGGCACGUGCA	ata-miR164c-5p, csi-miR164b-5p, csi-miR164d-5p, gma-miR164f, gma-miR164j, lus-miR164d, lus-miR164e, mes-miR164a, mes-miR164c, ptc-miR164a, ptc-miR164c, ptc-miR164d, rco-miR164a, rco-miR164b, zma-miR164a-5p, zma-miR164d-5p	ata-MIR164c, csi-MIR164b, csi-MIR164d, gma-MIR164f, gma-MIR164j, lus-MIR164d, lus-MIR164e, mes-MIR164a, mes-MIR164c, ptc-MIR164a, ptc-MIR164c, ptc-MIR164d, rco-MIR164a, rco-MIR164b, zma-MIR164a, zma-MIR164d	Aegilops tauschii, Citrus sinensis, Citrus sinensis, Glycine max, Glycine max, Linum usitatissimum, Linum usitatissimum, Manihot esculenta, Manihot esculenta, Populus trichocarpa, Populus trichocarpa, Populus trichocarpa, Ricinus communis, Ricinus communis, Zea mays, Zea mays	miR164c-5p, miR164b-5p, miR164d-5p, miR164f, miR164j, miR164d, miR164e, miR164a, miR164c, miR164a, miR164c, miR164d, miR164a, miR164b, miR164a-5p, miR164d-5p	U
miR164b	mir849	6	6	0	0	459.7	0	0	21	UGGAGAAGCAGGGCACGUGCG	bna-miR164b, bna-miR164c, bna-miR164d, bra-miR164b-5p, bra-miR164c-5p, bra-miR164d-5p	bna-MIR164b, bna-MIR164c, bna-MIR164d, bra-MIR164b, bra-MIR164c, bra-MIR164d	Brassica napus, Brassica napus, Brassica napus, Brassica rapa, Brassica rapa, Brassica rapa	miR164b, miR164c, miR164d, miR164b-5p, miR164c-5p, miR164d-5p	U
miR164a-5p	mir850	6	6	0	0	459.7	0	0	21	UGGAGAAGCAGGGCACGUGCU	ata-miR164a-5p, bdi-miR164c-5p, osa-miR164d, sbi-miR164b, zma-miR164f-5p	ata-MIR164a, bdi-MIR164c, osa-MIR164d, sbi-MIR164b, zma-MIR164f	Aegilops tauschii, Brachypodium distachyon, Oryza sativa, Sorghum bicolor, Zea mays	miR164a-5p, miR164c-5p, miR164d, miR164b, miR164f-5p	U
miR6277	mir851	6	6	0	0	459.7	0	0	21	UGUGUGUGGAAAGAGCGAGAC	ppe-miR6277	ppe-MIR6277	Prunus persica	miR6277	U
miR4387e	mir852	6	6	0	0	459.7	0	0	21	UGUUAGUGAUAAGGCGUGAUG	gma-miR4387e	gma-MIR4387e	Glycine max	miR4387e	U
miR171f-5p	mir853	6	6	0	0	459.7	0	0	21	UGUUGGCAUGGUUCAAUCAAA	osa-miR171f-5p	osa-MIR171f	Oryza sativa	miR171f-5p	U
miR391-5p	mir854	6	6	0	0	459.7	0	0	21	UUCGCAGGAGAGAUGAUGCCG	vca-miR391-5p	vca-MIR391	Vriesea carinata	miR391-5p	U
miR7759-5p	mir855	6	6	0	0	459.7	0	0	22	CAGCCACGUCGGCAUAAGCGAG	bdi-miR7759-5p	bdi-MIR7759	Brachypodium distachyon	miR7759-5p	C
miR6182	mir856	6	6	0	0	459.7	0	0	22	UGAGUGUGUGAUGGAUGGCUUU	hvu-miR6182	hvu-MIR6182	Hordeum vulgare	miR6182	U
miR11550	mir857	6	6	0	0	459.7	0	0	22	UGUGGCGAACAAGUAACUCAUU	pab-miR11550	pab-MIR11550	Picea abies	miR11550	U
miR7492a	mir858	6	6	0	0	459.7	0	0	23	CUAUAGAACAUGAUCUUUAGCGG	ghr-miR7492a, ghr-miR7492b, ghr-miR7492c	ghr-MIR7492a, ghr-MIR7492b, ghr-MIR7492c	Gossypium hirsutum, Gossypium hirsutum, Gossypium hirsutum	miR7492a, miR7492b, miR7492c	C
miR5792	mir859	6	6	0	0	459.7	0	0	24	GAUGACAGCGGUGGUUCGGACAUC	osa-miR5792	osa-MIR5792	Oryza sativa	miR5792	G
miR4341	mir860	6	6	0	0	459.7	0	0	24	UGUGUUGAAAGUUUAACAUGACGG	gma-miR4341	gma-MIR4341	Glycine max	miR4341	U
miR395	mir861	5	0	0	5	0	0	284.25	20	CUGAAGCGUUUGGGGGAAGG	ppt-miR395	ppt-MIR395	Physcomitrella patens	miR395	C
miR8678	mir862	5	0	0	5	0	0	284.25	21	AAUUUGGACUGUCACGUAGGA	gra-miR8678	gra-MIR8678	Gossypium raimondii	miR8678	A
miR862-3p	mir863	5	0	0	5	0	0	284.25	21	ACAUGCUGGAUCUACUUGAAG	aly-miR862-3p	aly-MIR862	Arabidopsis lyrata	miR862-3p	A
miR477a-5p	mir864	5	0	0	5	0	0	284.25	21	ACCUCCCUCGAAGGCUUCCAA	csi-miR477a-5p	csi-MIR477a	Citrus sinensis	miR477a-5p	A
miR5493	mir865	5	0	0	5	0	0	284.25	21	AGCCGGGCUCGGUCGCGCGUG	osa-miR5493	osa-MIR5493	Oryza sativa	miR5493	A
miR862-3p	mir866	5	0	0	5	0	0	284.25	21	AUAUGCUGGAUCUACUUGAAG	ath-miR862-3p	ath-MIR862	Arabidopsis thaliana	miR862-3p	A
miR395c-3p	mir867	5	0	0	5	0	0	284.25	21	CUGAAGUGUUUGGGGGGACUU	aly-miR395c-3p	aly-MIR395c	Arabidopsis lyrata	miR395c-3p	C
miR10979	mir868	5	0	0	5	0	0	284.25	21	CUUGCCGAUAGAUUUGGGGAG	mdm-miR10979	mdm-MIR10979	Malus domestica	miR10979	C
miR482b	mir869	5	0	0	5	0	0	284.25	21	GAAUGGGCGGUUUGGGAAAGA	hbr-miR482b	hbr-MIR482b	Hevea brasiliensis	miR482b	G
miR2078	mir870	5	0	0	5	0	0	284.25	21	GGUUGGCUUGCCUGUGCCUGU	ppt-miR2078	ppt-MIR2078	Physcomitrella patens	miR2078	G
miR11107a-3p	mir871	5	0	0	5	0	0	284.25	21	UAGUUCAGUGUAUUAUUUGGC	lja-miR11107a-3p, lja-miR11107b-3p, lja-miR11107c-3p	lja-MIR11107a, lja-MIR11107b, lja-MIR11107c	Lotus japonicus, Lotus japonicus, Lotus japonicus	miR11107a-3p, miR11107b-3p, miR11107c-3p	U
miR5255	mir872	5	0	0	5	0	0	284.25	21	UGACUUGAUAGAGGACAUGGG	mtr-miR5255	mtr-MIR5255	Medicago truncatula	miR5255	U
miR8134	mir873	5	0	0	5	0	0	284.25	21	UGAGAAUUAUGCGGAGGAUGU	cpa-miR8134	cpa-MIR8134	Carica papaya	miR8134	U
miR1028c-3p	mir874	5	0	0	5	0	0	284.25	21	UGGCAUUGUAGGUUUAAGAGC	ppt-miR1028c-3p	ppt-MIR1028c	Physcomitrella patens	miR1028c-3p	U
miR825-3p	mir875	5	0	0	5	0	0	284.25	21	UUCUCGAGAAGGUGCAUGAAC	aly-miR825-3p	aly-MIR825	Arabidopsis lyrata	miR825-3p	U
miR535c	mir876	5	0	0	5	0	0	284.25	21	UUGACGACGAGAGAGAGCACA	mes-miR535c	mes-MIR535c	Manihot esculenta	miR535c	U
miR535d	mir877	5	0	0	5	0	0	284.25	21	UUGACGACGAGAGAGAGCACG	mes-miR535d	mes-MIR535d	Manihot esculenta	miR535d	U
miR319e	mir878	5	0	0	5	0	0	284.25	21	UUUGGACUGAAGGGAGCUCCU	vvi-miR319e	vvi-MIR319e	Vitis vinifera	miR319e	U
miR2603	mir879	5	0	0	5	0	0	284.25	22	UUUGGUAUUGGUCCCUGCACUU	mtr-miR2603	mtr-MIR2603	Medicago truncatula	miR2603	U
miR5150-5p	mir880	5	0	0	5	0	0	284.25	24	AGCUUCUGACAGCUGCAGUUUCUC	osa-miR5150-5p	osa-MIR5150	Oryza sativa	miR5150-5p	A
miR8008a	mir881	5	0	0	5	0	0	284.25	24	AUUUCCAGAAAAGCGACGGACAGU	stu-miR8008a	stu-MIR8008a	Solanum tuberosum	miR8008a	A
miR1878-3p	mir882	5	0	0	5	0	0	284.25	24	AUUUGUAGUGUUCAGAUUGAGUUU	bdi-miR1878-3p	bdi-MIR1878	Brachypodium distachyon	miR1878-3p	A
miR5811	mir883	5	0	0	5	0	0	284.25	24	CCUAACCUAGGAGUUCGAUGGGAC	osa-miR5811	osa-MIR5811	Oryza sativa	miR5811	C
miR10213-3p	mir884	5	0	0	5	0	0	284.25	24	UGGAUCAAUAGAACGAGCAGGUGA	eun-miR10213-3p	eun-MIR10213	Eugenia uniflora	miR10213-3p	U
miR11502	mir885	5	0	5	0	0	365.23	0	20	UAUUGGAUUGAGAAUAGAUC	pab-miR11502	pab-MIR11502	Picea abies	miR11502	U
miR5507	mir886	5	0	5	0	0	365.23	0	21	AAUGAGAAUGAUGACCCGGUG	osa-miR5507	osa-MIR5507	Oryza sativa	miR5507	A
miR11423b	mir887	5	0	5	0	0	365.23	0	21	CGAGAAACGUCGCCGGUCGUA	pab-miR11423b	pab-MIR11423b	Picea abies	miR11423b	C
miR3980a-3p	mir888	5	0	5	0	0	365.23	0	21	CUGGCCGAGGCCGUCGAUUCU	osa-miR3980a-3p, osa-miR3980b-3p	osa-MIR3980a, osa-MIR3980b	Oryza sativa, Oryza sativa	miR3980a-3p, miR3980b-3p	C
miR166j-5p	mir889	5	0	5	0	0	365.23	0	21	GAAUGACGUCCGGUCUGAAGA	osa-miR166j-5p	osa-MIR166j	Oryza sativa	miR166j-5p	G
miR10209-3p	mir890	5	0	5	0	0	365.23	0	21	UCACGGAUGACGUGGCGGACC	vca-miR10209-3p	vca-MIR10209	Vriesea carinata	miR10209-3p	U
miR5677	mir891	5	0	5	0	0	365.23	0	21	UUUGGUCUUUAAUCAAGCUGA	gma-miR5677	gma-MIR5677	Glycine max	miR5677	U
miR855	mir892	5	0	5	0	0	365.23	0	22	AGCAAAAGCUAAGGAAAAGGAA	ath-miR855	ath-MIR855	Arabidopsis thaliana	miR855	A
miR2586b	mir893	5	0	5	0	0	365.23	0	22	CGGUGUCGUAUCGGUGUUGGAC	mtr-miR2586b	mtr-MIR2586b	Medicago truncatula	miR2586b	C
miR2109	mir894	5	0	5	0	0	365.23	0	22	UGCGAGUGUCUUCACCUCUGAA	fve-miR2109	fve-MIR2109	Fragaria vesca	miR2109	U
miR11036	mir895	5	0	5	0	0	365.23	0	22	UUUGGAUGAAUAUGAGGAUGAA	seu-miR11036	seu-MIR11036	Salicornia europaea	miR11036	U
miR831-5p	mir896	5	0	5	0	0	365.23	0	23	AGAAGAGGUACAAGGAGAUGAGA	aly-miR831-5p	aly-MIR831	Arabidopsis lyrata	miR831-5p	A
miR7999-3p	mir897	5	0	5	0	0	365.23	0	24	ACGACCCGUAGAACUGCCCACGAC	stu-miR7999-3p	stu-MIR7999	Solanum tuberosum	miR7999-3p	A
miR7486f	mir898	5	0	5	0	0	365.23	0	24	CGCUUUGCUGACGUGGAAACAAAU	gra-miR7486f, gra-miR7486g	gra-MIR7486f, gra-MIR7486g	Gossypium raimondii, Gossypium raimondii	miR7486f, miR7486g	C
miR5148a	mir899	5	0	5	0	0	365.23	0	24	UGAGGGGUAGAAAUGUCAUAUCAU	osa-miR5148a, osa-miR5148b, osa-miR5148c	osa-MIR5148a, osa-MIR5148b, osa-MIR5148c	Oryza sativa, Oryza sativa, Oryza sativa	miR5148a, miR5148b, miR5148c	U
miR8597	mir900	5	0	5	0	0	365.23	0	24	UUAGUGGUACACAACUUUGUAACC	atr-miR8597	atr-MIR8597	Amborella trichopoda	miR8597	U
miR474b	mir901	5	2	0	3	153.23	0	170.55	24	CAAAAGUUGUUGGGUUUGGCUGGG	ptc-miR474b	ptc-MIR474b	Populus trichocarpa	miR474b	C
miR5642a	mir902	5	4	0	1	306.47	0	56.85	20	UCUCGCGCUUGUACGGCUUU	ath-miR5642a, ath-miR5642b	ath-MIR5642a, ath-MIR5642b	Arabidopsis thaliana, Arabidopsis thaliana	miR5642a, miR5642b	U
miR6161a	mir903	5	4	1	0	306.47	73.05	0	24	GCUGGACCGGUAUACUUUGCUGAC	nta-miR6161a	nta-MIR6161a	Nicotiana tabacum	miR6161a	G
miR11016	mir904	5	5	0	0	383.08	0	0	21	UCCAUAAUUUUUCCAGAUCAA	mdm-miR11016	mdm-MIR11016	Malus domestica	miR11016	U
miR11288b	mir905	5	5	0	0	383.08	0	0	21	UGGGAUUGGGCGAAUUUUGGU	fve-miR11288b	fve-MIR11288b	Fragaria vesca	miR11288b	U
miR8032d-3p	mir906	5	5	0	0	383.08	0	0	22	AGUGUGAGUUGGUGCGAUUAGG	stu-miR8032d-3p	stu-MIR8032d	Solanum tuberosum	miR8032d-3p	A
miR398a-5p	mir907	5	5	0	0	383.08	0	0	22	GGAGUGACACUGAGAACACAAG	mtr-miR398a-5p	mtr-MIR398a	Medicago truncatula	miR398a-5p	G
miR908.1	mir908	5	5	0	0	383.08	0	0	22	UGAGAAGAUGCGGUCCGUUGGC	cre-miR908.1	cre-MIR908	Chlamydomonas reinhardtii	miR908.1	U
miR1865-5p	mir909	5	5	0	0	383.08	0	0	24	UGCUAGUGAUGGUGAUUCUUCGAC	osa-miR1865-5p	osa-MIR1865	Oryza sativa	miR1865-5p	U
miR8760	mir910	5	5	0	0	383.08	0	0	24	UGUGACAUCGUCAAAUUCGGCCAU	gra-miR8760	gra-MIR8760	Gossypium raimondii	miR8760	U
miR6234a-3p	mir911	5	5	0	0	383.08	0	0	24	UUAGCGUCAAGAGACGAACACACU	sbi-miR6234a-3p, sbi-miR6234b-3p	sbi-MIR6234a, sbi-MIR6234b	Sorghum bicolor, Sorghum bicolor	miR6234a-3p, miR6234b-3p	U
miR10521	mir912	4	0	0	4	0	0	227.4	19	UUCGUUUUUUAUAGGAUGG	tae-miR10521	tae-MIR10521	Triticum aestivum	miR10521	U
miR5265	mir913	4	0	0	4	0	0	227.4	20	AAGUGAUGUUGGAAUGGUUA	mtr-miR5265	mtr-MIR5265	Medicago truncatula	miR5265	A
miR156j	mir914	4	0	0	4	0	0	227.4	20	UGACAGAAGAGAGAGAGCAC	ath-miR156j	ath-MIR156j	Arabidopsis thaliana	miR156j	U
miR156b	mir915	4	0	0	4	0	0	227.4	20	UGACAGAAGAGAGGGAGCAC	hci-miR156b	hci-MIR156b	Helianthus ciliaris	miR156b	U
miR156c	mir916	4	0	0	4	0	0	227.4	20	UGACAGAAGAGAGUGAGCAC	ppt-miR156c	ppt-MIR156c	Physcomitrella patens	miR156c	U
miR5522	mir917	4	0	0	4	0	0	227.4	21	AACAAUAGGAAUGGGAGGCAU	osa-miR5522	osa-MIR5522	Oryza sativa	miR5522	A
miR319b-5p	mir918	4	0	0	4	0	0	227.4	21	AGAGCUUUCUUCGGUCCACUC	aly-miR319b-5p, cas-miR319b	aly-MIR319b, cas-MIR319b	Arabidopsis lyrata, Camelina sativa	miR319b-5p, miR319b	A
miR319-5p	mir919	4	0	0	4	0	0	227.4	21	AGCUGCCGAUUCAUUCAUUCA	ata-miR319-5p	ata-MIR319	Aegilops tauschii	miR319-5p	A
miR5561-5p	mir920	4	0	0	4	0	0	227.4	21	CAUUUGGAGAGACAUAGACAA	mtr-miR5561-5p	mtr-MIR5561	Medicago truncatula	miR5561-5p	C
miR5774a	mir921	4	0	0	4	0	0	227.4	21	GCUGGCGUCGACACGUGGCAU	gma-miR5774a	gma-MIR5774a	Glycine max	miR5774a	G
miR9556-5p	mir922	4	0	0	4	0	0	227.4	21	GUCAAUUGGUGAUAGUAGUUC	bra-miR9556-5p	bra-MIR9556	Brassica rapa	miR9556-5p	G
miR395c	mir923	4	0	0	4	0	0	227.4	21	GUGAAGUGUUUGGAGGAACUC	osa-miR395c	osa-MIR395c	Oryza sativa	miR395c	G
miR11128-5p	mir924	4	0	0	4	0	0	227.4	22	CUGUCUUUGAGUGGUCAGCGGC	lja-miR11128-5p	lja-MIR11128	Lotus japonicus	miR11128-5p	C
miR11481a	mir925	4	0	0	4	0	0	227.4	22	GUGCAUCGAGACGGUCGGAAGC	pab-miR11481a	pab-MIR11481a	Picea abies	miR11481a	G
miR1885b	mir926	4	0	0	4	0	0	227.4	22	UACAUCUUCUCCGCGGAAGCUC	bra-miR1885b	bra-MIR1885b	Brassica rapa	miR1885b	U
miR11519	mir927	4	0	0	4	0	0	227.4	22	UCGUAAAACACAGGAAUGAUGG	pab-miR11519	pab-MIR11519	Picea abies	miR11519	U
miR4222	mir928	4	0	0	4	0	0	227.4	22	UUUCAUUCGAAAUUGUUACCGC	aly-miR4222	aly-MIR4222	Arabidopsis lyrata	miR4222	U
miR5150-3p	mir929	4	0	0	4	0	0	227.4	24	AGAAGCUGCAGCUGUCAGAAGCUC	osa-miR5150-3p	osa-MIR5150	Oryza sativa	miR5150-3p	A
miR8739	mir930	4	0	0	4	0	0	227.4	24	UAACUAAAUAGUGACACGUGGCAU	gra-miR8739	gra-MIR8739	Gossypium raimondii	miR8739	U
miR8751a	mir931	4	0	0	4	0	0	227.4	24	UGAAAUUUGUAGAGACAAAACGCU	gra-miR8751a	gra-MIR8751a	Gossypium raimondii	miR8751a	U
miR5049-3p	mir932	4	0	4	0	0	292.18	0	21	AAUAUGGAUCGGAGGGAGUAC	tae-miR5049-3p	tae-MIR5049	Triticum aestivum	miR5049-3p	A
miR5049f	mir933	4	0	4	0	0	292.18	0	21	AAUUAAUAUGGAUCGGAGGGA	hvu-miR5049f	hvu-MIR5049f	Hordeum vulgare	miR5049f	A
miR11092-3p	mir934	4	0	4	0	0	292.18	0	21	AGUUUGAAACUGACACACGGU	lja-miR11092-3p	lja-MIR11092	Lotus japonicus	miR11092-3p	A
miR482e	mir935	4	0	4	0	0	292.18	0	21	UAUGGGGGGAUUGGGAAGGAA	gma-miR482e	gma-MIR482e	Glycine max	miR482e	U
miR414	mir936	4	0	4	0	0	292.18	0	21	UCAUCCUCAUCAUCCUCGUCC	ppt-miR414	ppt-MIR414	Physcomitrella patens	miR414	U
miR8123-5p	mir937	4	0	4	0	0	292.18	0	21	UGAGCAAUGGCACACAGCCCU	ppe-miR8123-5p	ppe-MIR8123	Prunus persica	miR8123-5p	U
miR11103c-5p	mir938	4	0	4	0	0	292.18	0	21	UUCUCCAGUGGACAUUUGUGG	lja-miR11103c-5p	lja-MIR11103c	Lotus japonicus	miR11103c-5p	U
miR2102-3p	mir939	4	0	4	0	0	292.18	0	22	CAUGGUGCCGGUUCCGGUGGCG	osa-miR2102-3p	osa-MIR2102	Oryza sativa	miR2102-3p	C
miR1526	mir940	4	0	4	0	0	292.18	0	22	CCGGAAGAGGAAAAUUAAGCAA	gma-miR1526	gma-MIR1526	Glycine max	miR1526	C
miR482d-5p	mir941	4	0	4	0	0	292.18	0	22	GGACAUGGGUUGGUUUGCAAGA	ptc-miR482d-5p	ptc-MIR482d	Populus trichocarpa	miR482d-5p	G
miR4395	mir942	4	0	4	0	0	292.18	0	22	UGGAUAGGAGUAUGGGCUUGAG	gma-miR4395	gma-MIR4395	Glycine max	miR4395	U
miR7761-5p	mir943	4	0	4	0	0	292.18	0	24	CAGUGCCGUCUCUUCCUCAAGUUC	bdi-miR7761-5p	bdi-MIR7761	Brachypodium distachyon	miR7761-5p	C
miR4361	mir944	4	0	4	0	0	292.18	0	24	CCGGAAGAGACUUACGGAUCAACU	gma-miR4361	gma-MIR4361	Glycine max	miR4361	C
miR5281b	mir945	4	0	4	0	0	292.18	0	24	UCUUAUAAAUAGGACCGGAGGGAG	mtr-miR5281b, mtr-miR5281c, mtr-miR5281d, mtr-miR5281e, mtr-miR5281f	mtr-MIR5281b, mtr-MIR5281c, mtr-MIR5281d, mtr-MIR5281e, mtr-MIR5281f	Medicago truncatula, Medicago truncatula, Medicago truncatula, Medicago truncatula, Medicago truncatula	miR5281b, miR5281c, miR5281d, miR5281e, miR5281f	U
miR535b	mir946	4	3	0	1	229.85	0	56.85	21	UGACAACGAGAGAGAGCACGG	mes-miR535b	mes-MIR535b	Manihot esculenta	miR535b	U
miR862b	mir947	4	4	0	0	306.47	0	0	19	GCUGGAUGUCUUUGAAGGA	gma-miR862b	gma-MIR862b	Glycine max	miR862b	G
miR7801	mir948	4	4	0	0	306.47	0	0	21	UACGAGAUGAAACACAGUUUG	rgl-miR7801	rgl-MIR7801	Rehmannia glutinosa	miR7801	U
miR2080	mir949	4	4	0	0	306.47	0	0	21	UCCAUAUCAAUUCGCAGAUGC	ppt-miR2080	ppt-MIR2080	Physcomitrella patens	miR2080	U
miR11544	mir950	4	4	0	0	306.47	0	0	21	UGGAGCUGUUGUCACUCCACU	pab-miR11544	pab-MIR11544	Picea abies	miR11544	U
miR398	mir951	4	4	0	0	306.47	0	0	21	UGUGUUCCAAGGUCACCCCAG	pta-miR398	pta-MIR398	Pinus taeda	miR398	U
miR828a	mir952	4	4	0	0	306.47	0	0	22	UCUUGCUCAAAUGAGUGUUCCA	lus-miR828a, pab-miR828	lus-MIR828a, pab-MIR828	Linum usitatissimum, Picea abies	miR828a, miR828	U
miR4347	mir953	4	4	0	0	306.47	0	0	24	AAGCUUCUUACGGAUCAAGUUGAU	gma-miR4347	gma-MIR4347	Glycine max	miR4347	A
miR8689	mir954	4	4	0	0	306.47	0	0	24	AGAGGUGCUCAUGGGCUGGGUCGG	gra-miR8689	gra-MIR8689	Gossypium raimondii	miR8689	A
miR5294c	mir955	4	4	0	0	306.47	0	0	24	GCUAAACGGAAUGAGGGUAGUCAU	mtr-miR5294c	mtr-MIR5294c	Medicago truncatula	miR5294c	G
miR390c-3p	mir956	3	0	0	3	0	0	170.55	21	CGCUGUCCAUUCUGAGCAUUG	ppt-miR390c-3p	ppt-MIR390c	Physcomitrella patens	miR390c-3p	C
miR1432	mir957	3	0	0	3	0	0	170.55	21	CUCAGGAAAGAUGACACCGAC	ssp-miR1432	ssp-MIR1432	Saccharum sp.	miR1432	C
miR8733	mir958	3	0	0	3	0	0	170.55	21	GAGCUUGGAAGUGCAUCCGGC	gra-miR8733	gra-MIR8733	Gossypium raimondii	miR8733	G
miR5033	mir959	3	0	0	3	0	0	170.55	21	GGCUGUACAAAAGGAAACUAC	gma-miR5033	gma-MIR5033	Glycine max	miR5033	G
miR2119	mir960	3	0	0	3	0	0	170.55	21	UCAAAGGGAGUUGUAGGGGAA	gma-miR2119, pvu-miR2119	gma-MIR2119, pvu-MIR2119	Glycine max, Phaseolus vulgaris	miR2119, miR2119	U
miR5832	mir961	3	0	0	3	0	0	170.55	21	UUGGCGGAGCGGUUGCUGUCA	osa-miR5832	osa-MIR5832	Oryza sativa	miR5832	U
miR396u	mir962	3	0	0	3	0	0	170.55	22	UUUCCACAUGCUUUCUUGAACU	pab-miR396u	pab-MIR396u	Picea abies	miR396u	U
miR7747-5p	mir963	3	0	0	3	0	0	170.55	24	AUCAGAUUGUUUUGUUGUAGGAUG	bdi-miR7747-5p	bdi-MIR7747	Brachypodium distachyon	miR7747-5p	A
miR5293	mir964	3	0	0	3	0	0	170.55	24	GAUGAAGAAGUGGAAGGAAGAAGA	mtr-miR5293	mtr-MIR5293	Medicago truncatula	miR5293	G
miR1122b-3p	mir965	3	0	1	2	0	73.05	113.7	21	AGACUUAUAUGUAGGAACGGA	tae-miR1122b-3p	tae-MIR1122b	Triticum aestivum	miR1122b-3p	A
miR1160.3	mir966	3	0	2	1	0	146.09	56.85	21	AAGGACCCGUGCGGGAAGGGA	cre-miR1160.3	cre-MIR1160	Chlamydomonas reinhardtii	miR1160.3	A
miR1127a	mir967	3	0	3	0	0	219.14	0	19	UCCUUCCGUUCGGAAUUAC	tae-miR1127a	tae-MIR1127a	Triticum aestivum	miR1127a	U
miR3693k	mir968	3	0	3	0	0	219.14	0	21	AUAGAUGGGAUGUUGCUCGUU	pab-miR3693k	pab-MIR3693k	Picea abies	miR3693k	A
miR11089b-3p	mir969	3	0	3	0	0	219.14	0	21	AUGGUUCUUUGGUUUAGGUCC	lja-miR11089b-3p	lja-MIR11089b	Lotus japonicus	miR11089b-3p	A
miR2118	mir970	3	0	3	0	0	219.14	0	21	GAAAUGGGUGGAUGGGAGUGA	hbr-miR2118	hbr-MIR2118	Hevea brasiliensis	miR2118	G
miR482d-5p	mir971	3	0	3	0	0	219.14	0	21	GAGAUGGGUGGCUGGGAAGGA	ppe-miR482d-5p	ppe-MIR482d	Prunus persica	miR482d-5p	G
miR854	mir972	3	0	3	0	0	219.14	0	21	GAUGAGGAUAGUGAGGAGGAG	cme-miR854	cme-MIR854	Cucumis melo	miR854	G
miR838-5p	mir973	3	0	3	0	0	219.14	0	21	UGCAAGAAUGAGAAGCAAAGC	aly-miR838-5p	aly-MIR838	Arabidopsis lyrata	miR838-5p	U
miR1222e	mir974	3	0	3	0	0	219.14	0	21	UUGAAGGAGUUCAGUGGUACA	ppt-miR1222e	ppt-MIR1222e	Physcomitrella patens	miR1222e	U
miR1041	mir975	3	0	3	0	0	219.14	0	21	UUUUCGGGUGAGAGUGGUCCU	ppt-miR1041	ppt-MIR1041	Physcomitrella patens	miR1041	U
miR10409	mir976	3	0	3	0	0	219.14	0	22	CCUCUGAAGAUAUUAAAAGCCU	gma-miR10409	gma-MIR10409	Glycine max	miR10409	C
miR9474-5p	mir977	3	0	3	0	0	219.14	0	22	UGUAGAAGUCAUGAAUAAAAUG	sly-miR9474-5p	sly-MIR9474	Solanum lycopersicum	miR9474-5p	U
miR11331	mir978	3	0	3	0	0	219.14	0	23	CGUUGAGUAUUAUCUUUCAGUUC	cst-miR11331	cst-MIR11331	Cucumis sativus	miR11331	C
miR8654a	mir979	3	0	3	0	0	219.14	0	24	AAGGAUACUACUUUGAUGGAGAAA	gra-miR8654a, gra-miR8654b, gra-miR8654c	gra-MIR8654a, gra-MIR8654b, gra-MIR8654c	Gossypium raimondii, Gossypium raimondii, Gossypium raimondii	miR8654a, miR8654b, miR8654c	A
miR8004	mir980	3	0	3	0	0	219.14	0	24	AGGGGUUGUGUAUGUGUUUGGCCU	stu-miR8004	stu-MIR8004	Solanum tuberosum	miR8004	A
miR8172	mir981	3	1	1	1	76.62	73.05	56.85	21	AUGGAUCAUCUAGAUGGAGAU	ath-miR8172	ath-MIR8172	Arabidopsis thaliana	miR8172	A
miR11423d	mir982	3	1	2	0	76.62	146.09	0	21	CGGACGGCGGCGUUUCUUGGC	pab-miR11423d	pab-MIR11423d	Picea abies	miR11423d	C
miR482d-5p	mir983	3	2	0	1	153.23	0	56.85	21	UGGUAUGGGUGAGUAGGGAAG	csi-miR482d-5p	csi-MIR482d	Citrus sinensis	miR482d-5p	U
miR11420c	mir984	3	2	1	0	153.23	73.05	0	21	UCGGAGGACCGGUCUGGUACC	pab-miR11420c	pab-MIR11420c	Picea abies	miR11420c	U
miR475a-5p	mir985	3	3	0	0	229.85	0	0	21	AAUGGCCAUUGUAAGAGUAGA	ptc-miR475a-5p, ptc-miR475b-5p, ptc-miR475d-5p	ptc-MIR475a, ptc-MIR475b, ptc-MIR475d	Populus trichocarpa, Populus trichocarpa, Populus trichocarpa	miR475a-5p, miR475b-5p, miR475d-5p	A
miR5174b-3p	mir986	3	3	0	0	229.85	0	0	21	CAACCUUUAUGGAACGGAGGG	bdi-miR5174b-3p, bdi-miR5174e-3p.1	bdi-MIR5174b, bdi-MIR5174e	Brachypodium distachyon, Brachypodium distachyon	miR5174b-3p, miR5174e-3p.1	C
miR319	mir987	3	3	0	0	229.85	0	0	21	CGUGAAUGAUGCGGGAGAUAG	seu-miR319	seu-MIR319	Salicornia europaea	miR319	C
miR395e-5p	mir988	3	3	0	0	229.85	0	0	21	GUUCCUUACAAGCACUUCACG	ata-miR395e-5p	ata-MIR395e	Aegilops tauschii	miR395e-5p	G
miR1073-5p	mir989	3	3	0	0	229.85	0	0	21	UGAAUGAUAUUAACGUCCACG	ppt-miR1073-5p	ppt-MIR1073	Physcomitrella patens	miR1073-5p	U
miR5174e-3p.2	mir990	3	3	0	0	229.85	0	0	21	UUUAUGGAACGGAGGGAGUAG	bdi-miR5174e-3p.2	bdi-MIR5174e	Brachypodium distachyon	miR5174e-3p.2	U
miR8035	mir991	3	3	0	0	229.85	0	0	22	UCCAUCUUCAAUAUCACUUUCU	stu-miR8035	stu-MIR8035	Solanum tuberosum	miR8035	U
miR7981e	mir992	3	3	0	0	229.85	0	0	24	AAGUGUGUCUCUGAGAUUUCGGAU	sly-miR7981e	sly-MIR7981e	Solanum lycopersicum	miR7981e	A
miR482-5p	mir993	2	0	0	2	0	0	113.7	19	UGGGAGAUGAAGGAGCCUU	zma-miR482-5p	zma-MIR482	Zea mays	miR482-5p	U
miR8777	mir994	2	0	0	2	0	0	113.7	20	UUUCCAAUAGAAGAAUGACA	gra-miR8777	gra-MIR8777	Gossypium raimondii	miR8777	U
miR5721	mir995	2	0	0	2	0	0	113.7	21	AAAAAUGGAGUGAGAAAUGGA	bra-miR5721	bra-MIR5721	Brassica rapa	miR5721	A
miR8168	mir996	2	0	0	2	0	0	113.7	21	AGGUGCUGAGUGUGCUAGUGC	ath-miR8168	ath-MIR8168	Arabidopsis thaliana	miR8168	A
miR914	mir997	2	0	0	2	0	0	113.7	21	CGGGCGCGCCGGAAUCCGUGG	cre-miR914	cre-MIR914	Chlamydomonas reinhardtii	miR914	C
miR8601	mir998	2	0	0	2	0	0	113.7	21	UGCGAUUAGGUGUUGGAGUUU	atr-miR8601	atr-MIR8601	Amborella trichopoda	miR8601	U
miR7537	mir999	2	0	0	2	0	0	113.7	22	UAGGAAAUACGCCUGCGGUUCC	lja-miR7537	lja-MIR7537	Lotus japonicus	miR7537	U
miR5219	mir1000	2	0	0	2	0	0	113.7	22	UCAUGGAAUCUCAGCUGCUGCA	mtr-miR5219	mtr-MIR5219	Medicago truncatula	miR5219	U
miR3623-3p	mir1001	2	0	0	2	0	0	113.7	22	UGGUGCUUGGACGAAUUUGCUA	vvi-miR3623-3p	vvi-MIR3623	Vitis vinifera	miR3623-3p	U
miR11151-3p	mir1002	2	0	0	2	0	0	113.7	24	CGUGAGUAAUUCCUGAGUGUCAGA	lja-miR11151-3p	lja-MIR11151	Lotus japonicus	miR11151-3p	C
miR396e-3p	mir1003	2	0	1	1	0	73.05	56.85	20	CUCAAGAAAGCUGUGGGAGA	ptc-miR396e-3p	ptc-MIR396e	Populus trichocarpa	miR396e-3p	C
miR396f-3p	mir1004	2	0	1	1	0	73.05	56.85	21	GCUCAAGAAAGCUGUGGGAGA	csi-miR396f-3p	csi-MIR396f	Citrus sinensis	miR396f-3p	G
miR399h	mir1005	2	0	1	1	0	73.05	56.85	21	UGCCAAAGGAGAAUUGCCCUG	sbi-miR399h	sbi-MIR399h	Sorghum bicolor	miR399h	U
miR11286	mir1006	2	0	1	1	0	73.05	56.85	21	UUGGAGAGAGAGUAGACAAUG	fve-miR11286	fve-MIR11286	Fragaria vesca	miR11286	U
miR319c	mir1007	2	0	2	0	0	146.09	0	20	UUGGACUGAAGGGAGCUCCC	atr-miR319c	atr-MIR319c	Amborella trichopoda	miR319c	U
miR11108c-3p	mir1008	2	0	2	0	0	146.09	0	21	AAUGUGAUUGGAUGAUGGGUU	lja-miR11108c-3p	lja-MIR11108c	Lotus japonicus	miR11108c-3p	A
miR529e	mir1009	2	0	2	0	0	146.09	0	21	AGAAGAGAGAGAGUACAGCCC	ppt-miR529e, ppt-miR529f	ppt-MIR529e, ppt-MIR529f	Physcomitrella patens, Physcomitrella patens	miR529e, miR529f	A
miR11108e-3p	mir1010	2	0	2	0	0	146.09	0	21	CAAUGUGAUUGGAUGAUGGGU	lja-miR11108e-3p	lja-MIR11108e	Lotus japonicus	miR11108e-3p	C
miR2939	mir1011	2	0	2	0	0	146.09	0	21	UAACGCACAACACUAAGCCAU	ath-miR2939	ath-MIR2939	Arabidopsis thaliana	miR2939	U
miR11108d-3p	mir1012	2	0	2	0	0	146.09	0	22	UCCAAUGUGAUUGGAUGAUGGG	lja-miR11108d-3p	lja-MIR11108d	Lotus japonicus	miR11108d-3p	U
miR5159	mir1013	2	0	2	0	0	146.09	0	24	AACUAGAGUGGGUCAACGGGUACC	osa-miR5159	osa-MIR5159	Oryza sativa	miR5159	A
miR5165-5p	mir1014	2	1	0	1	76.62	0	56.85	21	AUCUUGGGCUCUAGGUAGGUU	bdi-miR5165-5p	bdi-MIR5165	Brachypodium distachyon	miR5165-5p	A
miR482b-5p	mir1015	2	1	0	1	76.62	0	56.85	21	GAAAUGGGAGGGUGGGAAAGA	eun-miR482b-5p	eun-MIR482b	Eugenia uniflora	miR482b-5p	G
miR166c-5p	mir1016	2	1	0	1	76.62	0	56.85	21	GGAACGUUGGCUGGCUCGAGG	ata-miR166c-5p	ata-MIR166c	Aegilops tauschii	miR166c-5p	G
miR169l-5p	mir1017	2	1	0	1	76.62	0	56.85	21	UAGCCAGGGAUGAUUUGCCUG	zma-miR169l-5p	zma-MIR169l	Zea mays	miR169l-5p	U
miR6151g	mir1018	2	1	1	0	76.62	73.05	0	22	UGAGUGUGAGGCGUUGGAUUGA	nta-miR6151g, nta-miR6151h, nta-miR6151i	nta-MIR6151g, nta-MIR6151h, nta-MIR6151i	Nicotiana tabacum, Nicotiana tabacum, Nicotiana tabacum	miR6151g, miR6151h, miR6151i	U
miR5268a	mir1019	2	1	1	0	76.62	73.05	0	24	CCAGAGUGGAAUGAAGAUAUGGUU	mtr-miR5268a, mtr-miR5268b	mtr-MIR5268a, mtr-MIR5268b	Medicago truncatula, Medicago truncatula	miR5268a, miR5268b	C
miR845a-3p	mir1020	2	2	0	0	153.23	0	0	21	CGGCUCUGAUACCAGUUGAUG	aly-miR845a-3p	aly-MIR845a	Arabidopsis lyrata	miR845a-3p	C
miR5516a	mir1021	2	2	0	0	153.23	0	0	21	CUCAUUGCUUCGGUAGGCUGG	osa-miR5516a, osa-miR5516b	osa-MIR5516a, osa-MIR5516b	Oryza sativa, Oryza sativa	miR5516a, miR5516b	C
miR168a-5p	mir1022	2	2	0	0	153.23	0	0	21	UCGCUUGGUGCAGGUCGGGAA	aly-miR168a-5p, ath-miR168a-5p, lus-miR168b	aly-MIR168a, ath-MIR168a, lus-MIR168b	Arabidopsis lyrata, Arabidopsis thaliana, Linum usitatissimum	miR168a-5p, miR168a-5p, miR168b	U
miR1092	mir1023	2	2	0	0	153.23	0	0	21	UGACAGGAAUGCAUUGGUGUU	smo-miR1092	smo-MIR1092	Selaginella moellendorffii	miR1092	U
miR5821	mir1024	2	2	0	0	153.23	0	0	21	UGGACGGAGCGAUGGUGGGCG	osa-miR5821	osa-MIR5821	Oryza sativa	miR5821	U
miR5163a-3p	mir1025	2	2	0	0	153.23	0	0	21	UUAGGUAUUUCAGGUUAGGUG	bdi-miR5163a-3p	bdi-MIR5163a	Brachypodium distachyon	miR5163a-3p	U
miR1062	mir1026	2	2	0	0	153.23	0	0	22	UCCCUCACGUGGUGUUUGCAGC	ppt-miR1062	ppt-MIR1062	Physcomitrella patens	miR1062	U
miR2275-3p	mir1027	2	2	0	0	153.23	0	0	22	UUUGGUUUCCUCCAAUAUCUCG	tae-miR2275-3p	tae-MIR2275	Triticum aestivum	miR2275-3p	U
miR7511	mir1028	2	2	0	0	153.23	0	0	24	AGAAGUUUUGCAUGUGUAGCUGAG	ghr-miR7511	ghr-MIR7511	Gossypium hirsutum	miR7511	A
miR7725b-3p.2	mir1029	2	2	0	0	153.23	0	0	24	CAAAUAAGAGGAGACGAGACAUAG	bdi-miR7725b-3p.2	bdi-MIR7725b	Brachypodium distachyon	miR7725b-3p.2	C
miR11075a-3p	mir1030	1	0	0	1	0	0	56.85	19	UCGUACUAGGAUUGCAAGC	lja-miR11075a-3p	lja-MIR11075a	Lotus japonicus	miR11075a-3p	U
miR11075b-3p	mir1031	1	0	0	1	0	0	56.85	20	GUCGUACUAGGAUUGCAAGC	lja-miR11075b-3p	lja-MIR11075b	Lotus japonicus	miR11075b-3p	G
miR156x	mir1032	1	0	0	1	0	0	56.85	20	UGACAGGAGAUAGAGAGCAC	pab-miR156x	pab-MIR156x	Picea abies	miR156x	U
miR437	mir1033	1	0	0	1	0	0	56.85	21	AAACAUAGAGAAGUUUGACUU	far-miR437	far-MIR437	Festuca arundinacea	miR437	A
miR2592b-3p	mir1034	1	0	0	1	0	0	56.85	21	AAAUGCUUGAGUCCUGUUGUU	mtr-miR2592b-3p, mtr-miR2592bo-3p, mtr-miR2592bp-5p, mtr-miR2592br-3p, mtr-miR2592b-3p, mtr-miR2592b-3p, mtr-miR2592br-3p, mtr-miR2592c, mtr-miR2592e-3p, mtr-miR2592f, mtr-miR2592g, mtr-miR2592i, mtr-miR2592j, mtr-miR2592k, mtr-miR2592o-3p, mtr-miR2592q-3p, mtr-miR2592r	mtr-MIR2592b, mtr-MIR2592b, mtr-MIR2592b, mtr-MIR2592b, mtr-MIR2592bd, mtr-MIR2592br, mtr-MIR2592br, mtr-MIR2592c, mtr-MIR2592e, mtr-MIR2592f, mtr-MIR2592g, mtr-MIR2592i, mtr-MIR2592j, mtr-MIR2592k, mtr-MIR2592o, mtr-MIR2592q, mtr-MIR2592r	Medicago truncatula, Medicago truncatula, Medicago truncatula, Medicago truncatula, Medicago truncatula, Medicago truncatula, Medicago truncatula, Medicago truncatula, Medicago truncatula, Medicago truncatula, Medicago truncatula, Medicago truncatula, Medicago truncatula, Medicago truncatula, Medicago truncatula, Medicago truncatula, Medicago truncatula	miR2592b-3p, miR2592bo-3p, miR2592bp-5p, miR2592br-3p, miR2592b-3p, miR2592b-3p, miR2592br-3p, miR2592c, miR2592e-3p, miR2592f, miR2592g, miR2592i, miR2592j, miR2592k, miR2592o-3p, miR2592q-3p, miR2592r	A
miR1436	mir1035	1	0	0	1	0	0	56.85	21	ACAUUAUGGGACGGAGGGAGU	hvu-miR1436	hvu-MIR1436	Hordeum vulgare	miR1436	A
miR477a	mir1036	1	0	0	1	0	0	56.85	21	ACUCUCCCUCAAGGGCUUCUG	nta-miR477a	nta-MIR477a	Nicotiana tabacum	miR477a	A
miR11322	mir1037	1	0	0	1	0	0	56.85	21	AGCACAGGGACAACGGAGUGU	ppt-miR11322	ppt-MIR11322	Physcomitrella patens	miR11322	A
miR2644	mir1038	1	0	0	1	0	0	56.85	21	CACUUCAGAUUGAUGGUGUGU	mtr-miR2644	mtr-MIR2644	Medicago truncatula	miR2644	C
miR2594	mir1039	1	0	0	1	0	0	56.85	21	CCAUGGCCAAGGAUGCCAGAG	mtr-miR2594	mtr-MIR2594	Medicago truncatula	miR2594	C
miR166a-5p	mir1040	1	0	0	1	0	0	56.85	21	GGAAUGUUGUCUGGCUCGAGG	aly-miR166a-5p, bdi-miR166e-5p, csi-miR166a-5p, csi-miR166e-5p, eun-miR166-5p, gma-miR166a-5p, gma-miR166c-5p, mtr-miR166g-5p, osa-miR166d-5p, vca-miR166b-5p, zma-miR166c-5p	aly-MIR166a, bdi-MIR166e, csi-MIR166a, csi-MIR166e, eun-MIR166, gma-MIR166a, gma-MIR166c, mtr-MIR166g, osa-MIR166d, vca-MIR166b, zma-MIR166c	Arabidopsis lyrata, Brachypodium distachyon, Citrus sinensis, Citrus sinensis, Eugenia uniflora, Glycine max, Glycine max, Medicago truncatula, Oryza sativa, Vriesea carinata, Zea mays	miR166a-5p, miR166e-5p, miR166a-5p, miR166e-5p, miR166-5p, miR166a-5p, miR166c-5p, miR166g-5p, miR166d-5p, miR166b-5p, miR166c-5p	G
miR166d-5p	mir1041	1	0	0	1	0	0	56.85	21	GGAAUGUUGUCUGGCUCGGGG	ata-miR166d-5p, bdi-miR166b-5p, osa-miR166b-5p, zma-miR166a-5p	ata-MIR166d, bdi-MIR166b, osa-MIR166b, zma-MIR166a	Aegilops tauschii, Brachypodium distachyon, Oryza sativa, Zea mays	miR166d-5p, miR166b-5p, miR166b-5p, miR166a-5p	G
miR3695a	mir1042	1	0	0	1	0	0	56.85	21	UACAACGGCCAGGCGACAUUG	pab-miR3695a	pab-MIR3695a	Picea abies	miR3695a	U
miR8582	mir1043	1	0	0	1	0	0	56.85	21	UAGGAGUCAUGACGUAGCUUG	atr-miR8582	atr-MIR8582	Amborella trichopoda	miR8582	U
miR9489	mir1044	1	0	0	1	0	0	56.85	21	UCAGCUCCACGGACUUGGUGA	bdi-miR9489	bdi-MIR9489	Brachypodium distachyon	miR9489	U
miR5491	mir1045	1	0	0	1	0	0	56.85	21	UGAAAUGGAGGCUCGUUGUAC	osa-miR5491	osa-MIR5491	Oryza sativa	miR5491	U
miR5238	mir1046	1	0	0	1	0	0	56.85	21	UGUAGAAAAAACAAAGGGCAA	mtr-miR5238	mtr-MIR5238	Medicago truncatula	miR5238	U
miR8610.2	mir1047	1	0	0	1	0	0	56.85	21	UUCUGACCAAAUUGAAGGAGG	atr-miR8610.2	atr-MIR8610	Amborella trichopoda	miR8610.2	U
miR156d	mir1048	1	0	0	1	0	0	56.85	21	UUGACAGAAGACAGGGAGCAC	smo-miR156d	smo-MIR156d	Selaginella moellendorffii	miR156d	U
miR3710e	mir1049	1	0	0	1	0	0	56.85	21	UUGGGAAUCUGACGGGCCUCC	pab-miR3710e, pab-miR3710f	pab-MIR3710e, pab-MIR3710f	Picea abies, Picea abies	miR3710e, miR3710f	U
miR8775	mir1050	1	0	0	1	0	0	56.85	21	UUGUGAGAUUGAAGCUGAUGG	gra-miR8775	gra-MIR8775	Gossypium raimondii	miR8775	U
miR9472-5p	mir1051	1	0	0	1	0	0	56.85	21	UUUCAGUAGACGUUGUGAAUA	sly-miR9472-5p	sly-MIR9472	Solanum lycopersicum	miR9472-5p	U
miR2643a	mir1052	1	0	0	1	0	0	56.85	21	UUUGGGAUCAGAAAUUAGAGA	mtr-miR2643a	mtr-MIR2643a	Medicago truncatula	miR2643a	U
miR5058	mir1053	1	0	0	1	0	0	56.85	22	AACAGUUGAGGGAUGAAAAACA	bdi-miR5058	bdi-MIR5058	Brachypodium distachyon	miR5058	A
miR477d-5p	mir1054	1	0	0	1	0	0	56.85	22	ACUCUCCCUCAAGGGCUUCUGG	csi-miR477d-5p	csi-MIR477d	Citrus sinensis	miR477d-5p	A
miR8166	mir1055	1	0	0	1	0	0	56.85	22	AGAGAGUGUAGAAAGUUUCUCA	ath-miR8166	ath-MIR8166	Arabidopsis thaliana	miR8166	A
miR8177	mir1056	1	0	0	1	0	0	56.85	22	GUGUGAUGAUGUGUCAUUUAUA	ath-miR8177	ath-MIR8177	Arabidopsis thaliana	miR8177	G
miR10414	mir1057	1	0	0	1	0	0	56.85	22	UCUGAGAAGAACCAUUGGUACC	gma-miR10414	gma-MIR10414	Glycine max	miR10414	U
miR11535	mir1058	1	0	0	1	0	0	56.85	22	UGAGCCGCUUUUGGAUGUGACG	pab-miR11535	pab-MIR11535	Picea abies	miR11535	U
miR9568-5p	mir1059	1	0	0	1	0	0	56.85	22	UGCGGAUAUCUUAGGAUGAGGU	bra-miR9568-5p	bra-MIR9568	Brassica rapa	miR9568-5p	U
miR2118q	mir1060	1	0	0	1	0	0	56.85	22	UUCCCGAUGCCUCCUAUUCCUA	osa-miR2118q	osa-MIR2118q	Oryza sativa	miR2118q	U
miR7739-3p	mir1061	1	0	0	1	0	0	56.85	22	UUGAGUCUGAGAAGUAUUUCUG	bdi-miR7739-3p	bdi-MIR7739	Brachypodium distachyon	miR7739-3p	U
miR11577	mir1062	1	0	0	1	0	0	56.85	22	UUGUUUGAGAUCCCUGGGCAUG	pab-miR11577	pab-MIR11577	Picea abies	miR11577	U
miR11075c-3p	mir1063	1	0	0	1	0	0	56.85	23	GAAGUCGUACUAGGAUUGCAAGC	lja-miR11075c-3p	lja-MIR11075c	Lotus japonicus	miR11075c-3p	G
miR1138	mir1064	1	0	0	1	0	0	56.85	23	GCUUAGAUGUGACAUCCUUAAAA	tae-miR1138	tae-MIR1138	Triticum aestivum	miR1138	G
miR6135e.2-5p	mir1065	1	0	0	1	0	0	56.85	24	AAUUGACUAAUAGAAUACUGACAC	pgi-miR6135e.2-5p, pgi-miR6135j	pgi-MIR6135e, pgi-MIR6135j	Panax ginseng, Panax ginseng	miR6135e.2-5p, miR6135j	A
miR7743-5p	mir1066	1	0	0	1	0	0	56.85	24	AGCAUCUACUGAUAGUUUGACUGC	bdi-miR7743-5p	bdi-MIR7743	Brachypodium distachyon	miR7743-5p	A
miR7695-5p	mir1067	1	0	0	1	0	0	56.85	24	UGCCUAUGUGGCACGCCACGUGAA	osa-miR7695-5p	osa-MIR7695	Oryza sativa	miR7695-5p	U
miR1168.2	mir1068	1	0	1	0	0	73.05	0	17	AGCACGGAAGGCGAAGA	cre-miR1168.2	cre-MIR1168	Chlamydomonas reinhardtii	miR1168.2	A
miR2919	mir1069	1	0	1	0	0	73.05	0	19	AAGGGGGGGGGGGGAAAGA	osa-miR2919	osa-MIR2919	Oryza sativa	miR2919	A
miR7533c-5p	mir1070	1	0	1	0	0	73.05	0	19	AAGUUGGAUGGAGAGGAUC	lja-miR7533c-5p	lja-MIR7533c	Lotus japonicus	miR7533c-5p	A
miR1523a	mir1071	1	0	1	0	0	73.05	0	20	AUGGGAUAAAUGUGAGCUCA	gma-miR1523a	gma-MIR1523a	Glycine max	miR1523a	A
miR7764-5p	mir1072	1	0	1	0	0	73.05	0	20	CAUAACCUAGAUCUGUAUCA	bdi-miR7764-5p	bdi-MIR7764	Brachypodium distachyon	miR7764-5p	C
miR415	mir1073	1	0	1	0	0	73.05	0	21	AACAGAACAGAAGCAGAGCAG	osa-miR415	osa-MIR415	Oryza sativa	miR415	A
miR5029	mir1074	1	0	1	0	0	73.05	0	21	AAUGAGAGAGAACACUGCAAA	ath-miR5029	ath-MIR5029	Arabidopsis thaliana	miR5029	A
miR408a-5p	mir1075	1	0	1	0	0	73.05	0	21	ACAGGGACGAGGCAGCGCAUG	stu-miR408a-5p	stu-MIR408a	Solanum tuberosum	miR408a-5p	A
miR5568a	mir1076	1	0	1	0	0	73.05	0	21	CAGAGCGACUUACAAUUUGGA	sbi-miR5568a	sbi-MIR5568a	Sorghum bicolor	miR5568a	C
miR482d-5p	mir1077	1	0	1	0	0	73.05	0	21	CGUGAGUGGUGGGGUAAGAUA	stu-miR482d-5p	stu-MIR482d	Solanum tuberosum	miR482d-5p	C
miR160d-3p	mir1078	1	0	1	0	0	73.05	0	21	GCGUGCGUGGAGCCAAGCAUG	zma-miR160d-3p	zma-MIR160d	Zea mays	miR160d-3p	G
miR396e-3p	mir1079	1	0	1	0	0	73.05	0	21	GCUCAAGAAUGCCGUGGGAAA	csi-miR396e-3p	csi-MIR396e	Citrus sinensis	miR396e-3p	G
miR1082b	mir1080	1	0	1	0	0	73.05	0	21	GUGUUGGCCUGCUGGCCGGCG	smo-miR1082b	smo-MIR1082b	Selaginella moellendorffii	miR1082b	G
miR11481b	mir1081	1	0	1	0	0	73.05	0	21	UCCGGUGAAGAGUAGCCCGUC	pab-miR11481b, pab-miR11481c	pab-MIR11481b, pab-MIR11481c	Picea abies, Picea abies	miR11481b, miR11481c	U
miR397b-5p	mir1082	1	0	1	0	0	73.05	0	21	UGCAGCGCUGUCGAAACCGAU	eun-miR397b-5p	eun-MIR397b	Eugenia uniflora	miR397b-5p	U
miR1439	mir1083	1	0	1	0	0	73.05	0	21	UUUUGGAACGGAGUGAGUAUU	osa-miR1439	osa-MIR1439	Oryza sativa	miR1439	U
miR11427a	mir1084	1	0	1	0	0	73.05	0	22	AGACCGAAGGCGAGAAUGGAGC	pab-miR11427a, pab-miR11427b	pab-MIR11427a, pab-MIR11427b	Picea abies, Picea abies	miR11427a, miR11427b	A
miR2616	mir1085	1	0	1	0	0	73.05	0	22	AUUGGGUUUGGUUCGGGCGGAU	mtr-miR2616	mtr-MIR2616	Medicago truncatula	miR2616	A
miR11006	mir1086	1	0	1	0	0	73.05	0	22	CAAUGGGGAGGAGUCAUUCGUA	mdm-miR11006	mdm-MIR11006	Malus domestica	miR11006	C
miR477c	mir1087	1	0	1	0	0	73.05	0	22	GGAAACCUUUUGUGGGGGUUUG	ptc-miR477c	ptc-MIR477c	Populus trichocarpa	miR477c	G
miR9553-3p	mir1088	1	0	1	0	0	73.05	0	22	UAAUCAGCUCCAGCUAUGUACA	bra-miR9553-3p	bra-MIR9553	Brassica rapa	miR9553-3p	U
miR393a	mir1089	1	0	1	0	0	73.05	0	22	UCCAAAGGGAUUGCAUUGAUUC	pab-miR393a, pab-miR393c, pab-miR393d	pab-MIR393a, pab-MIR393c, pab-MIR393d	Picea abies, Picea abies, Picea abies	miR393a, miR393c, miR393d	U
miR11108r-3p	mir1090	1	0	1	0	0	73.05	0	22	UGAUUGGAUGAUGAGUUAUUUA	lja-miR11108r-3p	lja-MIR11108r	Lotus japonicus	miR11108r-3p	U
miR10448	mir1091	1	0	1	0	0	73.05	0	22	UUAGGCUUUGUGGGACGUGAUU	gma-miR10448	gma-MIR10448	Glycine max	miR10448	U
miR5629	mir1092	1	0	1	0	0	73.05	0	22	UUAGGGUAGUUAACGGAAGUUA	ath-miR5629	ath-MIR5629	Arabidopsis thaliana	miR5629	U
miR11108u-3p	mir1093	1	0	1	0	0	73.05	0	22	UUGGAUGAUGGGUUAUUUAACC	lja-miR11108u-3p	lja-MIR11108u	Lotus japonicus	miR11108u-3p	U
miR1125	mir1094	1	0	1	0	0	73.05	0	24	AACCAACGAGACCAACUGCGGCGG	tae-miR1125	tae-MIR1125	Triticum aestivum	miR1125	A
miR6140a	mir1095	1	0	1	0	0	73.05	0	24	AAUGUUUGUAGAAUAGUUUGUGUC	pgi-miR6140a	pgi-MIR6140a	Panax ginseng	miR6140a	A
miR5286b	mir1096	1	0	1	0	0	73.05	0	24	ACAAACUGGAGGCAAGGGACAGGA	mtr-miR5286b	mtr-MIR5286b	Medicago truncatula	miR5286b	A
miR8696	mir1097	1	0	1	0	0	73.05	0	24	AGGCUCUAAUGUGGGAACGACUGC	gra-miR8696	gra-MIR8696	Gossypium raimondii	miR8696	A
miR11145d-3p	mir1098	1	0	1	0	0	73.05	0	24	AGUGCAAAAUCGUGAUAAGUGAGG	lja-miR11145d-3p	lja-MIR11145d	Lotus japonicus	miR11145d-3p	A
miR8719	mir1099	1	0	1	0	0	73.05	0	24	CAAAUUGGAUAACUGGACAGGUAA	gra-miR8719	gra-MIR8719	Gossypium raimondii	miR8719	C
miR1129	mir1100	1	0	1	0	0	73.05	0	24	CAGCGAGCCAGCGGAGACCGGCAG	tae-miR1129	tae-MIR1129	Triticum aestivum	miR1129	C
miR5286a	mir1101	1	0	1	0	0	73.05	0	24	CAGGACAAACUGGAGGCAAGGGAC	mtr-miR5286a	mtr-MIR5286a	Medicago truncatula	miR5286a	C
miR5281a	mir1102	1	0	1	0	0	73.05	0	24	CUCUUGUAAAUAGGAUCGGAGGGA	mtr-miR5281a	mtr-MIR5281a	Medicago truncatula	miR5281a	C
miR437x-5p	mir1103	1	0	1	0	0	73.05	0	24	UAGAGUUGUCCUAAGUCAAACUUU	sbi-miR437x-5p	sbi-MIR437x	Sorghum bicolor	miR437x-5p	U
miR11172-5p	mir1104	1	0	1	0	0	73.05	0	24	UAGCGGUGAAUAGUGGAGUAGCGG	lja-miR11172-5p	lja-MIR11172	Lotus japonicus	miR11172-5p	U
miR6232a-3p	mir1105	1	0	1	0	0	73.05	0	24	UGGAUGUACCAAAAAAGUCAAAGC	sbi-miR6232a-3p	sbi-MIR6232a	Sorghum bicolor	miR6232a-3p	U
miR1146	mir1106	1	1	0	0	76.62	0	0	20	AUGGGUCCGAUCGGGAAGCU	cre-miR1146	cre-MIR1146	Chlamydomonas reinhardtii	miR1146	A
miR6171	mir1107	1	1	0	0	76.62	0	0	21	AUGUGGAUUGCUGAAGGCUUU	hbr-miR6171	hbr-MIR6171	Hevea brasiliensis	miR6171	A
miR11423g	mir1108	1	1	0	0	76.62	0	0	21	CGGCCAGCAGCGUUUCGGGGC	pab-miR11423g	pab-MIR11423g	Picea abies	miR11423g	C
miR398a-5p	mir1109	1	1	0	0	76.62	0	0	21	GGAGUGUCAUGAGAACACAGA	aly-miR398a-5p	aly-MIR398a	Arabidopsis lyrata	miR398a-5p	G
miR398a-5p	mir1110	1	1	0	0	76.62	0	0	21	GGAGUGUCAUGAGAACACGGA	bol-miR398a-5p	bol-MIR398a	Brassica oleracea	miR398a-5p	G
miR166i-5p	mir1111	1	1	0	0	76.62	0	0	21	GGCAUGUCGUGUGGCCCGAGA	bdi-miR166i-5p	bdi-MIR166i	Brachypodium distachyon	miR166i-5p	G
miR169i-5p	mir1112	1	1	0	0	76.62	0	0	21	UAGCCAAGGAUGACUUGCCUG	ata-miR169i-5p	ata-MIR169i	Aegilops tauschii	miR169i-5p	U
miR5172-3p	mir1113	1	1	0	0	76.62	0	0	21	UGAUCUACUAGCUCCUCGGCA	bdi-miR5172-3p	bdi-MIR5172	Brachypodium distachyon	miR5172-3p	U
miR1105	mir1114	1	1	0	0	76.62	0	0	21	UUCGGAUGUGAAGAUCGCUGC	smo-miR1105	smo-MIR1105	Selaginella moellendorffii	miR1105	U
miR2863a	mir1115	1	1	0	0	76.62	0	0	21	UUGUCCCAUUCUAGUUUAGCU	osa-miR2863a	osa-MIR2863a	Oryza sativa	miR2863a	U
miR11121-3p	mir1116	1	1	0	0	76.62	0	0	21	UUUAAGGGGGGUUUGUCACGC	lja-miR11121-3p	lja-MIR11121	Lotus japonicus	miR11121-3p	U
miR159d	mir1117	1	1	0	0	76.62	0	0	21	UUUGGAUUGAAGAGAGCUCCC	pab-miR159d	pab-MIR159d	Picea abies	miR159d	U
miR2101-5p	mir1118	1	1	0	0	76.62	0	0	22	ACAUGUUUACAAGUUAAAAUGU	osa-miR2101-5p	osa-MIR2101	Oryza sativa	miR2101-5p	A
miR4407	mir1119	1	1	0	0	76.62	0	0	22	CAGAGGAAGCAGCACUUGUACC	gma-miR4407	gma-MIR4407	Glycine max	miR4407	C
miR482-5p	mir1120	1	1	0	0	76.62	0	0	22	GGAAUGGGCUGAUUGGGAAGCA	pvu-miR482-5p	pvu-MIR482	Phaseolus vulgaris	miR482-5p	G
miR6437a	mir1121	1	1	0	0	76.62	0	0	22	UCACGGACGGCGGCUCCAAGCA	ptc-miR6437a, ptc-miR6437b	ptc-MIR6437a, ptc-MIR6437b	Populus trichocarpa, Populus trichocarpa	miR6437a, miR6437b	U
miR5560-3p	mir1122	1	1	0	0	76.62	0	0	22	UGCCGGCUCAAUGAAUGCGGAG	mtr-miR5560-3p	mtr-MIR5560	Medicago truncatula	miR5560-3p	U
miR482c-5p	mir1123	1	1	0	0	76.62	0	0	23	AUUUGUGGGAAUGGGCUGAUUGG	gma-miR482c-5p	gma-MIR482c	Glycine max	miR482c-5p	A
miR8723a	mir1124	1	1	0	0	76.62	0	0	23	UGUAACAGUAAGCUGACGUGACA	gra-miR8723a	gra-MIR8723a	Gossypium raimondii	miR8723a	U
miR7723b-3p	mir1125	1	1	0	0	76.62	0	0	24	AUGAAGGUAGUAGUUUCAAAAUGG	bdi-miR7723b-3p	bdi-MIR7723b	Brachypodium distachyon	miR7723b-3p	A
miR5567	mir1126	1	1	0	0	76.62	0	0	24	UUAAUGAUUCAUGUAUGUGUCCAA	sbi-miR5567	sbi-MIR5567	Sorghum bicolor	miR5567	U
miR9773	mir1127	1	1	0	0	76.62	0	0	24	UUUGUUUUUAUGUUAUUUUGUGAA	tae-miR9773	tae-MIR9773	Triticum aestivum	miR9773	U

## Sheet: Table S5
ID	Description	GeneRatio	BgRatio	RichFactor	FoldEnrichment	zScore	pvalue	p.adjust	qvalue	geneID	Count	Go_term
GO:0051056	regulation of small GTPase mediated signal transduction	31/925	304/18888	0.101973684210526	2.08224751066856	4.31674813982676	9.56378513359614e-05	0.385469091807575	0.379073042813013	MMD2/SPRY3/KCTD13/ARHGAP27/ARHGAP28/RAP1GAP/ARFGEF3/PSD3/ARHGAP19/ARHGAP45/TRIM67/COL3A1/ABL2/PIK3CG/PRAG1/LPAR1/ARHGAP42/GIT2/MFN2/SEMA4D/RALGAPA2/ARFGEF1/SRC/ARHGAP26/IQSEC2/SRGAP2/MAPRE2/F2R/ARRB1/ARHGDIB/RASAL1	31	BP
GO:0010975	regulation of neuron projection development	41/925	460/18888	0.0891304347826087	1.81999529964747	4.04030451267029	0.000164982040871253	0.385469091807575	0.379073042813013	DDR2/KIF26A/CX3CL1/TNIK/TOX/TRIM67/SEMA5A/TMEM106B/ABL2/LRP8/ULK4/PAQR3/ENC1/BMP5/SDC2/PRAG1/LPAR1/XK/SLC39A12/PTPRO/PPFIA2/NEDD4L/PTPRF/PLXNA4/HDAC6/APBB1/NTN1/PMP22/DBN1/SEMA4D/FGF13/NTRK3/LPAR3/RAB21/DISC1/DHX36/FAT3/TANC2/NTNG1/TNR/TWF1	41	BP
GO:0007204	positive regulation of cytosolic calcium ion concentration	20/925	169/18888	0.118343195266272	2.41650407804254	4.19742341543188	0.000235057141184519	0.385469091807575	0.379073042813013	PTGER3/ABL2/SLC8A1/XCR1/PIK3CG/LPAR1/PRKG1/JPH2/RIC3/PTGER4/LRP6/CCL28/GLP1R/PTGFR/NMB/NOS1/CD55/LPAR3/F2R/ESR1	20	BP
GO:0032011	ARF protein signal transduction	6/925	21/18888	0.285714285714286	5.83413127413127	5.0296710698609	0.000390580877134897	0.385469091807575	0.379073042813013	ARFGEF3/PSD3/GIT2/ARFGEF1/IQSEC2/MAPRE2	6	BP
GO:0032012	regulation of ARF protein signal transduction	6/925	21/18888	0.285714285714286	5.83413127413127	5.0296710698609	0.000390580877134897	0.385469091807575	0.379073042813013	ARFGEF3/PSD3/GIT2/ARFGEF1/IQSEC2/MAPRE2	6	BP
GO:0022604	regulation of cell morphogenesis	25/925	246/18888	0.101626016260163	2.07514831905076	3.8517013302419	0.000460903657003876	0.385469091807575	0.379073042813013	SPRY3/CPNE5/LRP8/WDPCP/SPARC/PHIP/CCL24/PRAG1/LPAR1/NEDD4L/PLXNA4/HDAC6/CSF1R/DBN1/SEMA4D/UNC13A/FITM2/RIMS1/SRC/STRIP1/RAB21/DHX36/MKLN1/RASAL1/NTNG1	25	BP
GO:0050808	synapse organization	41/925	493/18888	0.0831643002028398	1.6981700564662	3.56449248749669	0.000682988095172754	0.489604894510983	0.481480930852612	CX3CL1/GABRA2/CDH6/CNTNAP1/SHISA7/LRP8/CRIPT/ERC2/ADGRF1/LRRC4/CTBP2/PTPRO/PPFIA2/SDK2/WASF2/PTPRF/PLXNA4/HDAC6/SPTB/NTN1/BSN/DBN1/ELFN1/SEMA4D/FRRS1L/FGF13/UNC13A/GRM5/LRTM2/GRIN2B/SRGAP2/ADAM10/NFIA/F2R/CNTN5/CDH8/DISC1/DHX36/TANC2/NTNG1/TNR	41	BP
GO:0007264	small GTPase-mediated signal transduction	41/925	500/18888	0.082	1.67439567567568	3.46813067714708	0.000899140462917422	0.563985855364953	0.554627696073273	MMD2/SPRY3/KCTD13/ARHGAP27/ARHGAP28/DOK6/RAP1GAP/ARFGEF3/PSD3/ARHGAP19/ARHGAP45/TRIM67/COL3A1/ABL2/PIK3CG/PRAG1/LPAR1/ARHGAP42/GIT2/CHP1/MFN2/WASF2/PLCE1/NTN1/NGFR/SEMA4D/RALGAPA2/G3BP1/IQGAP3/ARFGEF1/SRC/ARHGAP26/IQSEC2/SRGAP2/MAPRE2/F2R/RAB21/RAB35/ARRB1/ARHGDIB/RASAL1	41	BP
GO:0015747	urate transport	4/925	11/18888	0.363636363636364	7.42525798525799	4.83708084734035	0.00142982590985153	0.573035143763508	0.563526830560158	ABCC4/UMOD/ABCG2/SLC2A9	4	BP
GO:0032060	bleb assembly	4/925	11/18888	0.363636363636364	7.42525798525799	4.83708084734035	0.00142982590985153	0.573035143763508	0.563526830560158	LPAR1/PMP22/LPAR3/EMP1	4	BP
GO:0048259	regulation of receptor-mediated endocytosis	14/925	115/18888	0.121739130434783	2.48584723854289	3.62676288902574	0.00147672268683513	0.573035143763508	0.563526830560158	TF/EGF/LPAR1/GREM1/CLU/BICD1/LRPAP1/CCDC32/ADIPOQ/UBQLN2/RAB21/SNAP91/MKLN1/ARRB1	14	BP
GO:0006486	protein glycosylation	22/925	225/18888	0.0977777777777778	1.99656936936937	3.41248685501405	0.00162426922017318	0.573035143763508	0.563526830560158	ST8SIA1/ALG10B/DPY19L3/GFPT1/B4GALT6/NPC1/ST8SIA3/ST6GALNAC3/ALG14/B3GALNT2/ST6GAL2/ALG8/CHP1/GCNT7/C20orf173/RFT1/MAN1A1/ARFGEF1/TET2/ALG12/GALNT10/MGAT3	22	BP
GO:0043413	macromolecule glycosylation	22/925	225/18888	0.0977777777777778	1.99656936936937	3.41248685501405	0.00162426922017318	0.573035143763508	0.563526830560158	ST8SIA1/ALG10B/DPY19L3/GFPT1/B4GALT6/NPC1/ST8SIA3/ST6GALNAC3/ALG14/B3GALNT2/ST6GAL2/ALG8/CHP1/GCNT7/C20orf173/RFT1/MAN1A1/ARFGEF1/TET2/ALG12/GALNT10/MGAT3	22	BP
GO:0060039	pericardium development	5/925	19/18888	0.263157894736842	5.37354196301565	4.32811286719735	0.0018231348720196	0.573035143763508	0.563526830560158	BMP5/SMAD3/SMAD2/SETD2/RPGRIP1L	5	BP
GO:0060560	developmental growth involved in morphogenesis	23/925	243/18888	0.0946502057613169	1.93270603937271	3.32070008595971	0.00197418996447857	0.573035143763508	0.563526830560158	RAPH1/CPNE5/SEMA5A/EPB41L5/ALCAM/PRKG1/SLC39A12/FMN1/NEDD4L/EDN2/PLXNA4/HDAC6/NTN1/SEMA4D/FGF13/UNC13A/RIMS1/LPAR3/ESR1/RAB21/DISC1/RASAL1/TNR	23	BP
GO:0048284	organelle fusion	17/925	159/18888	0.106918238993711	2.18321264660887	3.39990664129228	0.00207145836584518	0.573035143763508	0.563526830560158	PIP4K2B/MIGA2/ERC2/TMEM175/TSNARE1/DIAPH3/MFN2/SYT11/YIPF7/BNIP1/USP30/SLAMF1/SAMD9/VCPIP1/VTI1A/VAMP3/VPS41	17	BP
GO:2001222	regulation of neuron migration	8/925	48/18888	0.166666666666667	3.40324324324324	3.78303902150338	0.00211809998513584	0.573035143763508	0.563526830560158	KIF26A/CX3CL1/COL3A1/ULK4/SCRT2/SRGAP2/UNC5D/NTNG1	8	BP
GO:0006488	dolichol-linked oligosaccharide biosynthetic process	5/925	20/18888	0.25	5.10486486486487	4.16786698274896	0.00233385644966839	0.573035143763508	0.563526830560158	ALG10B/ALG14/ALG8/RFT1/ALG12	5	BP
GO:0036498	IRE1-mediated unfolded protein response	5/925	20/18888	0.25	5.10486486486487	4.16786698274896	0.00233385644966839	0.573035143763508	0.563526830560158	ERN1/HSPA5/VAPB/PARP16/TMEM33	5	BP
GO:0051235	maintenance of location	29/925	337/18888	0.086053412462908	1.75716416713449	3.18261614858975	0.0023980124215089	0.573035143763508	0.563526830560158	SMIM22/CX3CL1/CXCL11/NPC1/SLC8A1/INSIG2/ACVR1C/XCR1/TAF8/LATS1/HSPA5/HTR2C/FTO/CHERP/JPH2/PLCE1/TPCN2/ITPR2/DBN1/FITM2/LEP/NOS1/TMEM232/F2R/ABHD5/ANGPTL3/FKBP1C/TWF1/FKBP1A	29	BP

## Sheet: Table S6
category	subcategory	ID	Description	GeneRatio	BgRatio	RichFactor	FoldEnrichment	zScore	pvalue	p.adjust	qvalue	geneID	Count
Genetic Information Processing	Replication and repair	hsa03450	Non-homologous end-joining	4/452	13/8875	0.307692	6.04152	4.2137	0.00328568	0.973182	0.973182	POLM/DCLRE1C/XRCC4/RAD50	4
Metabolism	Glycan biosynthesis and metabolism	hsa00510	N-Glycan biosynthesis	7/452	53/8875	0.132075	2.5933	2.69492	0.0171971	0.973182	0.973182	ALG10B/ALG14/ST6GAL2/ALG8/MAN1A1/ALG12/MGAT3	7
Cellular Processes	Transport and catabolism	hsa04144	Endocytosis	21/452	252/8875	0.0833333	1.63625	2.37351	0.0178131	0.973182	0.973182	PSD3/STAM/WASHC4/EHD2/GIT2/RAB5B/SMAD3/SMAD2/NEDD4L/RAB22A/ARPC4/VPS37D/HGS/RAB11A/ARFGEF1/SRC/IQSEC2/RAB35/SNX6/ARRB1/ACTR3C	21
Environmental Information Processing	Signal transduction	hsa04020	Calcium signaling pathway	21/452	254/8875	0.0826772	1.62336	2.33493	0.0192877	0.973182	0.973182	PPP3R2/PHKA2/PTGER3/SLC8A1/EGF/HTR2C/PHKG2/ATP2B4/HTR6/PLCE1/TPCN2/ITPR2/NFATC1/NTRK3/GRM5/PTGFR/GRIN2B/NOS1/F2R/ORAI2/PDE1A	21
Genetic Information Processing	Information processing in viruses	hsa03265	Virion - Ebolavirus, Lyssavirus and Morbillivirus	3/452	12/8875	0.25	4.90874	3.13857	0.0204619	0.973182	0.973182	NPC1/NGFR/SLAMF1	3
Environmental Information Processing	Signal transduction	hsa04350	TGF-beta signaling pathway	11/452	108/8875	0.101852	1.99986	2.4217	0.0212866	0.973182	0.973182	TF/PPP2R1B/BMP8B/ACVR1C/BMP5/SMAD3/GREM1/RPS6KB1/SMAD2/TFDP1/THSD4	11
Environmental Information Processing	Signal transduction	hsa04152	AMPK signaling pathway	12/452	122/8875	0.0983607	1.93131	2.39933	0.0212884	0.973182	0.973182	PPP2R1B/ADIPOR1/PFKFB2/PPP2R2C/MAP3K7/RPS6KB1/AKT3/LEP/PPP2R5E/ADIPOQ/ELAVL1/PPP2R2B	12
Environmental Information Processing	Signal transduction	hsa04390	Hippo signaling pathway	14/452	157/8875	0.089172	1.75089	2.19893	0.0290615	0.996448	0.996448	PPP2R1B/BMP8B/PPP2R2C/BMP5/LATS1/FZD3/SMAD3/SMAD2/PATJ/STK3/DLG2/RASSF6/CTNNA3/PPP2R2B	14
Metabolism	Metabolism of cofactors and vitamins	hsa00670	One carbon pool by folate	5/452	39/8875	0.128205	2.5173	2.19974	0.0463619	0.996448	0.996448	ALDH1L1/DMGDH/ATIC/ALDH7A1/MTHFD1L	5
Environmental Information Processing	Signal transduction	hsa04392	Hippo signaling pathway - multiple species	4/452	29/8875	0.137931	2.70827	2.13441	0.0575617	0.996448	0.996448	DCHS2/LATS1/STK3/RASSF6	4
Organismal Systems	Endocrine system	hsa04920	Adipocytokine signaling pathway	7/452	70/8875	0.1	1.9635	1.87469	0.0645237	0.996448	0.996448	ADIPOR1/ACSL3/ACSL5/AKT3/LEP/ADIPOQ/SOCS3	7
Genetic Information Processing	Folding, sorting and degradation	hsa03060	Protein export	4/452	31/8875	0.129032	2.53354	1.98129	0.0705019	0.996448	0.996448	IMMP2L/HSPA5/SEC61A1/SRP72	4
Environmental Information Processing	Membrane transport	hsa02010	ABC transporters	5/452	45/8875	0.111111	2.18166	1.84083	0.0770638	0.996448	0.996448	ABCC4/ABCG2/ABCG4/ABCA12/ABCG8	5
Metabolism	Global and overview maps	hsa01210	2-Oxocarboxylic acid metabolism	4/452	33/8875	0.121212	2.37999	1.83973	0.0847977	0.996448	0.996448	IDH3A/DBT/BCKDHB/GOT2	4
Organismal Systems	Endocrine system	hsa04918	Thyroid hormone synthesis	7/452	75/8875	0.0933333	1.8326	1.67733	0.0864523	0.996448	0.996448	PDIA4/DUOX2/HSPA5/ATP1B4/SLC5A5/ITPR2/TPO	7
Genetic Information Processing	Folding, sorting and degradation	hsa03018	RNA degradation	7/452	78/8875	0.0897436	1.76211	1.56601	0.101412	0.996448	0.996448	DCP2/DDX6/EXOSC6/PAN3/DIS3/PNLDC1/DHX36	7
Human Diseases	Infectious disease: bacterial	hsa05100	Bacterial invasion of epithelial cells	7/452	78/8875	0.0897436	1.76211	1.56601	0.101412	0.996448	0.996448	SEPTIN1/MAD2L2/WASF2/ARPC4/SRC/CTNNA3/ACTR3C	7
Genetic Information Processing	Information processing in viruses	hsa03250	Viral life cycle - HIV-1	6/452	64/8875	0.09375	1.84078	1.5637	0.106134	0.996448	0.996448	MDFIC/SAMHD1/HGS/BICD1/RANBP2/AFF4	6
Environmental Information Processing	Signaling molecules and interaction	hsa04514	Cell adhesion molecules	12/452	158/8875	0.0759494	1.49126	1.44329	0.107686	0.996448	0.996448	CNTNAP1/HLA-DPB1/ALCAM/LRRC4/SDC2/PECAM1/PTPRF/CNTNAP2/CD226/CD99/HLA-DOB/NTNG1	12
Metabolism	Amino acid metabolism	hsa00330	Arginine and proline metabolism	5/452	50/8875	0.1	1.9635	1.58261	0.109252	0.996448	0.996448	LAP3/AZIN2/NOS1/ALDH7A1/GOT2	5
